# Supplementary material for: Engineered cell differentiation and sexual reproduction in probiotic and mating yeasts
Source: Nat Commun. 2022 Oct 19;13:6201. doi: 10.1038/s41467-022-33961-y (PMC9582028; doi:10.1038/s41467-022-33961-y)
Supplement: Supplementary file 6 — Supplementary Data 2 [file 41467_2022_33961_MOESM6_ESM.xlsx]

## Sheet: Sheet1
Gene	WT_0uM	WT_1uM	WT_10uM	WT_100uM	sst2Δ_0uM	sst2Δ_1uM	sst2Δ_10uM	sst2Δ_100uM	MT1_0uM	MT1_1uM	MT1_10uM	MT1_100uM	5-HT4b_0uM	5-HT4b_1uM	5-HT4b_10uM	5-HT4b_100uM	A2bR_0uM	A2bR_1uM	A2bR_10uM	A2bR_100uM
Gα	105.73	130.434	379.594	483.043	191.936	507.289	505.174	491.917	1376.09	1376.4	1391.32	1369.04	891.153	808.45	938.804	943.069	1055.42	1119.73	1042.55	1140.92
