# Supplementary material for: Engineered cell differentiation and sexual reproduction in probiotic and mating yeasts
Source: Nat Commun. 2022 Oct 19;13:6201. doi: 10.1038/s41467-022-33961-y (PMC9582028; doi:10.1038/s41467-022-33961-y)
Supplement: Supplementary file 7 — Supplementary Data 3 [file 41467_2022_33961_MOESM7_ESM.xlsx]

## Sheet: Sheet1
Strain	Retention time	Serotonin (µM)	Melatonin (µM)	Average_serotonin (µM)	STDEV	Average_melatonin (µM)	STDEV	Referral in Figure 4
SBY55_1	N.D.	N.D.	N.D.	N/A	N/A	N/A	N/A	<- Control
SBY55_2	N.D.	N.D.	N.D.
SBY55_3	N.D.	N.D.	N.D.
SBY91_1	1.95	9.4983	N.D.	10.2322	0.679176	N.D.	N/A	<- Low serotonin prod.
SBY91_2	1.953	10.8386	N.D.
SBY91_3	1.953	10.3596	N.D.
SBY92_1	1.91	2.8452	N.D.	2.656	0.164827	N.D.	N/A	<- Low melatonin prod.
SBY92_2	1.957	2.5435	N.D.
SBY92_3	1.95	2.5793	N.D.
SBY138_1	1.94	75.5054	N.D.	76.2084	1.06862	N.D.	N/A	<- High serotonin prod.
SBY138_2	1.937	77.4381	N.D.
SBY138_3	1.937	75.6816	N.D.
SBY139_1	1.947	11.8442	5.0382	11.7062	0.135285	5.10533	0.304796	<- High melatonin prod.
SBY139_2	1.947	11.7007	4.8397
SBY139_3	1.95	11.5738	5.4381
