# Supplementary material for: Engineered cell differentiation and sexual reproduction in probiotic and mating yeasts
Source: Nat Commun. 2022 Oct 19;13:6201. doi: 10.1038/s41467-022-33961-y (PMC9582028; doi:10.1038/s41467-022-33961-y)
Supplement: Supplementary file 8 — Supplementary Data 4 [file 41467_2022_33961_MOESM8_ESM.xlsx]

## Sheet: Sheet1
Strain	Genotype	Plasmid(s)	Parental strain	Reference
yWS677	MATa; sst2Δ0; far1Δ0; bar1Δ0; ste2Δ0; ste12Δ0; gpa1Δ0; ste3Δ0; mf(alpha)1Δ0; mf(alpha)2Δ0; mfa1Δ0; mfa2Δ0; gpr1Δ0; gpa2Δ0	N/A	N/A	Shaw et al. 2019
CEN.PK2-1C	MATa; his3D1; leu2-3_112; ura3-52; trp1-289; MAL2-8c; SUC2	N/A	N/A	EUROSCARF
BY4741	MATa; his3Δ1; leu2Δ0; met15Δ0; ura3Δ0	N/A	N/A	EUROSCARF
SBY1	MATa; his3Δ1; leu2Δ0; met15Δ0; ura3Δ0	pEDJ391	BY4741	This study
SBY2	MATa; his3Δ1; leu2Δ0; met15Δ0; ura3Δ0; sst2Δ	pEDJ391	SBY1	This study
SBY3	MATa; his3Δ1; leu2Δ0; met15Δ0; ura3Δ0; sst2Δ; ste3Δ	pEDJ391	SBY2	This study
SBY4	MATa; his3Δ1; leu2Δ0; met15Δ0; ura3Δ0; sst2Δ; ste2Δ; ste3Δ	pEDJ391	SBY3	This study
SBY16	MATa; his3Δ1; leu2Δ0; met15Δ0; ura3Δ0; sst2Δ; ste2Δ; ste3Δ; fus1::GFP	pEDJ391	SBY4	This study
SBY53	MATa; his3Δ1; leu2Δ0; met15Δ0; ura3Δ0; pTEF1-mRuby2-tADH1-XII-2	pEDJ391	SBY1	This study
SBY55	MATα; his3Δ1; leu2Δ0; met15Δ0; ura3Δ0; pTEF1-mRuby2-tADH1-XII-2	pEDJ391	SBY53	This study
SBY91	MATα; his3Δ1; leu2Δ0; met15Δ0; ura3Δ0 ; pTEF1-mRuby2-tADH1-XII-2; tADH1-HsDDC<-pTDH3-pTEF1->SmTPH-tCYC1-XI-3; tADH1-RnPTS<-pTEF1-PGK1p->RnSPR-tCYC1-X-4; tADH1-PaPCBD1<-pTEF1-PGK1p->RnDHPR-tCYC1-XII-4	N/A	SBY55	This study
SBY92	MATα; his3Δ1; leu2Δ0; met15Δ0; ura3Δ0; pTEF1-mRuby2-tADH1-XII-2; tADH1-HsDDC<-pTDH3-pTEF1->SmTPH-tCYC1-XI-3; tADH1-RnPTS<-pTEF1-PGK1p->RnSPR-tCYC1-X-4; tADH1-PaPCBD1<-pTEF1-PGK1p->RnDHPR-tCYC1-XII-4; tADH1-HsASMT<-pTEF1-PGK1p->BtAANAT-tCYC1-X-2	N/A	SBY91	This study
SBY104	MATa; his3Δ1; leu2Δ0; met15Δ0; ura3Δ0; sst2Δ; ste2Δ; ste3Δ; pPGK1-GPA1-tCYC1-X-3	pEDJ391	SBY4	This study
SBY108	MATa; his3Δ1; leu2Δ0; met15Δ0; ura3Δ0; sst2Δ; ste2Δ; ste3Δ; fus1::GFP; pRNR2-GPA1-tCYC1-X-3	pEDJ391	SBY16	This study
SBY116	MATa; his3Δ1; leu2Δ0; met15Δ0; ura3Δ0; sst2Δ; ste2Δ; ste3Δ; pPGK1-GPA1-tCYC1-X-3; gpa1Δ0	pEDJ391	SBY104	This study
SBY120	MATa; his3Δ1; leu2Δ0; met15Δ0; ura3Δ0; sst2Δ; ste2Δ; ste3Δ; fus1::GFP; pRNR2-GPA1-tCYC1-X-3; gpa1Δ0	pEDJ391	SBY108	This study
SBY123	MATa; his3Δ1; leu2Δ0; met15Δ0; ura3Δ0; sst2Δ; ste2Δ; ste3Δ; fus1::GFP; pRNR2-GPA1/Gαs-tCYC1-X-3; gpa1Δ0	pEDJ391	SBY120	This study
SBY128	MATa; his3Δ1; leu2Δ0; met15Δ0; ura3Δ0; sst2Δ; ste2Δ; ste3Δ; pPGK1-GPA1-tCYC1-X-3; gpa1Δ0; pTEF1-mKATE2-tCYC1-XII-2	pEDJ391	SBY116	This study
SBY138	MATα; his3Δ1; leu2Δ0; met15Δ0; ura3Δ0 ; pTEF1-mRuby2-tADH1-XII-2; tADH1-HsDDC<-pTDH3-pTEF1->SmTPH-tCYC1-XI-3; tADH1-RnPTS<-pTEF1-PGK1p->RnSPR-tCYC1-X-4; tADH1-PaPCBD1<-pTEF1-PGK1p->RnDHPR-tCYC1-XII-4; Ty2-LoxP-KlURA3-TAG-pPGK1-SmTPH-tCYC1	N/A	SBY91	This study
SBY139	MATα; his3Δ1; leu2Δ0; met15Δ0; ura3Δ0; pTEF1-mRuby2-tADH1-XII-2; tADH1-HsDDC<-pTDH3-pTEF1->SmTPH-tCYC1-XI-3; tADH1-RnPTS<-pTEF1-PGK1p->RnSPR-tCYC1-X-4; tADH1-PaPCBD1<-pTEF1-PGK1p->RnDHPR-tCYC1-XII-4; tADH1-HsASMT<-pTEF1-PGK1p->BtAANAT-tCYC1-X-2; Ty2-LoxP-KlURA3-TAG-pPGK1-SmTPH-tCYC1	N/A	SBY92	This study
SBY143	MATa; his3Δ1; leu2Δ0; met15Δ0; ura3Δ0; sst2Δ; ste2Δ; ste3Δ; fus1::GFP; pRNR2-GPA1/Gαs-tCYC1-X-3; gpa1Δ0; pCCW12:GLP-1R:tCYC1-XI-2	N/A	SBY123	This study
SBY146	MATa; his3Δ1; leu2Δ0; met15Δ0; ura3Δ0; sst2Δ; ste2Δ; ste3Δ; fus1::GFP; pRNR2-GPA1/Gαs-tCYC1-X-3; gpa1Δ0; pCCW12:ADRB2:tCYC1-XI-2	N/A	SBY123	This study
SBY155	MATα; his3Δ1; leu2Δ0; met15Δ0; ura3Δ0 ; pTEF1ro-mRuby2-XII-2; pTEF1-α-leader_P-factor-tCYC1-X-2	N/A	SBY55	This study
SBY156	MATα; his3Δ1; leu2Δ0; met15Δ0; ura3Δ0; sst2Δ; ste2Δ; ste3Δ; X-3-pPGK1:GPA1:tCYC1; gpa1Δ0 ; pTEF1-mKATE2-tCYC1-XII-2; pCCW12-MTNR1A-tCYC1-XI-2	N/A	SBY128	This study
SBY157	MATα; his3Δ1; leu2Δ0; met15Δ0; ura3Δ0; sst2Δ; ste2Δ; ste3Δ; X-3-pPGK1:GPA1:tCYC1; gpa1Δ0 ; pTEF1-mKATE2-tCYC1-XII-2; pCCW12-ADORA2B-tCYC1-XI-2	N/A	SBY128	This study
SBY172	MATα; his3Δ1; leu2Δ0; met15Δ0; ura3Δ0; sst2Δ; ste2Δ; ste3Δ; pPGK1-GPA1-tCYC1-X-3; gpa1Δ0 ; pTEF1-mKATE2-tCYC1-XII-2	pEDJ391	SBY128	This study
SBY173	MATα; his3Δ1; leu2Δ0; met15Δ0; ura3Δ0; sst2Δ; ste2Δ; ste3Δ; pPGK1-GPA1-tCYC1-X-3; gpa1Δ0 ; pTEF1-mKATE2-tCYC1-XII-2; pCCW12-MAM2-tCYC1-XI-2	N/A	SBY172	This study
SBY174	MATα; his3Δ1; leu2Δ0; met15Δ0; ura3Δ0; sst2Δ; ste2Δ; ste3Δ; pPGK1-GPA1-tCYC1-X-3; gpa1Δ0 ; pTEF1-mKATE2-tCYC1-XII-2; pCCW12-MAM2-tCYC1-XI-2; tADH1-HsDDC<-pTDH3-pTEF1->SmTPH-tCYC1-XI-3; tADH1-RnPTS<-pTEF1-PGK1p->RnSPR-tCYC1-X-4; tADH1-PaPCBD1<-pTEF1-PGK1p->RnDHPR-tCYC1-XII-4	N/A	SBY173	This study
SBY175	MATα; his3Δ1; leu2Δ0; met15Δ0; ura3Δ0; sst2Δ; ste2Δ; ste3Δ; pPGK1-GPA1-tCYC1-X-3; gpa1Δ0 ; pTEF1-mKATE2-tCYC1-XII-2; pCCW12-MAM2-tCYC1-XI-2; tADH1-HsDDC<-pTDH3-pTEF1->SmTPH-tCYC1-XI-3; tADH1-RnPTS<-pTEF1-PGK1p->RnSPR-tCYC1-X-4; tADH1-PaPCBD1<-pTEF1-PGK1p->RnDHPR-tCYC1-XII-4; Ty2-LoxP-KlURA3-TAG-pPGK1-SmTPH-tCYC1	N/A	SBY174	This study
CPK1	MATa; his3D1; leu2-3_112; ura3-52; trp1-289; MAL2-8c; SUC2	pEDJ391	CEN.PK2-1C	This study
CPK2	MATa; his3D1; leu2-3_112; ura3-52; trp1-289; MAL2-8c; SUC2; sst2Δ	pEDJ391	CPK1	This study
CPK3	MATa; his3D1; leu2-3_112; ura3-52; trp1-289; MAL2-8c; SUC2; sst2Δ; ste3Δ	pEDJ391	CPK2	This study
CPK4	MATa; his3D1; leu2-3_112; ura3-52; trp1-289; MAL2-8c; SUC2; sst2Δ; ste2Δ; ste3Δ	pEDJ391	CPK3	This study
CPK16	MATa; his3D1; leu2-3_112; ura3-52; trp1-289; MAL2-8c; SUC2; sst2Δ; ste2Δ; ste3Δ; fus1::GFP	pEDJ391	CPK4	This study
CPK46	MATa; his3D1; leu2-3_112; ura3-52; trp1-289; MAL2-8c; SUC2; pTEF1-GFP-tCYC1-XII-5	N/A	CPK1	This study
CPK86	MATa; his3D1; leu2-3_112; ura3-52; trp1-289; MAL2-8c; SUC2; fus1::GFP	pEDJ391	CPK1	This study
CPK88	MATa; his3D1; leu2-3_112; ura3-52; trp1-289; MAL2-8c; SUC2; ste3Δ0; ste2Δ0; sst2Δ0	pEDJ391	CEN.PK2-1C	This study
CPK109	MATa; his3D1; leu2-3_112; ura3-52; trp1-289; MAL2-8c; SUC2; ste3Δ0; ste2Δ0; sst2Δ0; pPGK1-GPA1-tCYC1-X-3	pEDJ391	CPK88	This study
CPK112	MATa; his3D1; leu2-3_112; ura3-52; trp1-289; MAL2-8c; SUC2; ste3Δ0; ste2Δ0; sst2Δ0; pPGK1-GPA1/Gαi2-tCYC1-X-3	pEDJ391	CPK88	This study
CPK115	MATa; his3D1; leu2-3_112; ura3-52; trp1-289; MAL2-8c; SUC2; ste3Δ0; ste2Δ0; sst2Δ0; pPGK1-GPA1-tCYC1-X-3; gpa1Δ0	pEDJ391	CPK109	This study
CPK118	MATa; his3D1; leu2-3_112; ura3-52; trp1-289; MAL2-8c; SUC2; ste3Δ0; ste2Δ0; sst2Δ0; pPGK1-GPA1/Gαi2-tCYC1-X-3; gpa1Δ0	pEDJ391	CPK112	This study
CPK119	MATa; his3D1; leu2-3_112; ura3-52; trp1-289; MAL2-8c; SUC2; ste3Δ0; ste2Δ0; sst2Δ0; pRNR2-GPA1-tCYC1-X-3; gpa1Δ0; pTEF1-GFP-tCYC1-XII-5	pEDJ391	CPK113	This study
CPK121	MATa; his3D1; leu2-3_112; ura3-52; trp1-289; MAL2-8c; SUC2; ste3Δ0; ste2Δ0; sst2Δ0; pPGK1-GPA1-tCYC1-X-3; gpa1Δ0; pTEF1-GFP-tCYC1-XII-5	pEDJ391	CPK115	This study
CPK124	MATa; his3D1; leu2-3_112; ura3-52; trp1-289; MAL2-8c; SUC2; ste3Δ0; ste2Δ0; sst2Δ0; pPGK1-GPA1/Gαi2-tCYC1-X-3; gpa1Δ0; pTEF1-GFP-tCYC1-XII-5	pEDJ391	CPK118	This study
CPK125	MATa; his3D1; leu2-3_112; ura3-52; trp1-289; MAL2-8c; SUC2; sst2Δ; ste2Δ; ste3Δ; fus1::GFP; pRNR2-GPA1-tCYC1-X-3	pEDJ391	CPK16	This study
CPK126	MATa; his3D1; leu2-3_112; ura3-52; trp1-289; MAL2-8c; SUC2; sst2Δ; ste2Δ; ste3Δ; fus1::GFP; pALD6-GPA1-tCYC1-X-3	pEDJ391	CPK16	This study
CPK127	MATa; his3D1; leu2-3_112; ura3-52; trp1-289; MAL2-8c; SUC2; sst2Δ; ste2Δ; ste3Δ; fus1::GFP; pPGK1-GPA1-tCYC1-X-3	pEDJ391	CPK16	This study
CPK128	MATa; his3D1; leu2-3_112; ura3-52; trp1-289; MAL2-8c; SUC2; sst2Δ; ste2Δ; ste3Δ; fus1::GFP; pRNR2-GPA1/Gαi2-tCYC1-X-3	pEDJ391	CPK16	This study
CPK129	MATa; his3D1; leu2-3_112; ura3-52; trp1-289; MAL2-8c; SUC2; sst2Δ; ste2Δ; ste3Δ; fus1::GFP; pALD6-GPA1/Gαi2-tCYC1-X-3	pEDJ391	CPK16	This study
CPK130	MATa; his3D1; leu2-3_112; ura3-52; trp1-289; MAL2-8c; SUC2; sst2Δ; ste2Δ; ste3Δ; fus1::GFP; pPGK1-GPA1/Gαi2-tCYC1-X-3	pEDJ391	CPK16	This study
CPK131	MATa; his3D1; leu2-3_112; ura3-52; trp1-289; MAL2-8c; SUC2; sst2Δ; ste2Δ; ste3Δ; fus1::GFP; pRNR2-GPA1-tCYC1-X-3; gpa1Δ0	pEDJ391	CPK125	This study
CPK132	MATa; his3D1; leu2-3_112; ura3-52; trp1-289; MAL2-8c; SUC2; sst2Δ; ste2Δ; ste3Δ; fus1::GFP; pALD6-GPA1-tCYC1-X-3; gpa1Δ0	pEDJ391	CPK126	This study
CPK133	MATa; his3D1; leu2-3_112; ura3-52; trp1-289; MAL2-8c; SUC2; sst2Δ; ste2Δ; ste3Δ; fus1::GFP; pPGK1-GPA1-tCYC1-X-3; gpa1Δ0	pEDJ391	CPK127	This study
CPK134	MATa; his3D1; leu2-3_112; ura3-52; trp1-289; MAL2-8c; SUC2; sst2Δ; ste2Δ; ste3Δ; fus1::GFP; pRNR2-GPA1/Gαi2-tCYC1-X-3; gpa1Δ0	pEDJ391	CPK128	This study
CPK135	MATa; his3D1; leu2-3_112; ura3-52; trp1-289; MAL2-8c; SUC2; sst2Δ; ste2Δ; ste3Δ; fus1::GFP; pALD6-GPA1/Gαi2-tCYC1-X-3; gpa1Δ0	pEDJ391	CPK129	This study
CPK136	MATa; his3D1; leu2-3_112; ura3-52; trp1-289; MAL2-8c; SUC2; sst2Δ; ste2Δ; ste3Δ; fus1::GFP; pPGK1-GPA1/Gαi2-tCYC1-X-3; gpa1Δ0	pEDJ391	CPK130	This study
CPK139	MATa; his3D1; leu2-3_112; ura3-52; trp1-289; MAL2-8c; SUC2; ste3Δ0; ste2Δ0; sst2Δ0; pPGK1-GPA1-tCYC1-X-3; gpa1Δ0; pTEF1-GFP-tCYC1-XII-5; pCCW12-MTNR1A-tCYC1-XI-2	N/A	CPK121	This study
CPK142	MATa; his3D1; leu2-3_112; ura3-52; trp1-289; MAL2-8c; SUC2; ste3Δ0; ste2Δ0; sst2Δ0; pPGK1-GPA1-tCYC1-X-3; gpa1Δ0; pTEF1-GFP-tCYC1-XII-5; pCCW12-MAM2-tCYC1-XI-2	N/A	CPK121	This study
CPK152	MATa; his3D1; leu2-3_112; ura3-52; trp1-289; MAL2-8c; SUC2; ste3Δ0; ste2Δ0; sst2Δ0; pPGK1-GPA1/Gαi2-tCYC1-X-3; gpa1Δ0; pTEF1-GFP-tCYC1-XII-5; pCCW12-HTR4-tCYC1-XI-2	N/A	CPK124	This study
CPK153	MATa; his3D1; leu2-3_112; ura3-52; trp1-289; MAL2-8c; SUC2; sst2Δ; ste2Δ; ste3Δ; fus1::GFP; pRNR2-GPA1-tCYC1-X-3; gpa1Δ0; pCCW12-MTNR1A-tCYC1-XI-2	N/A	CPK131	This study
CPK154	MATa; his3D1; leu2-3_112; ura3-52; trp1-289; MAL2-8c; SUC2; sst2Δ; ste2Δ; ste3Δ; fus1::GFP; pALD6-GPA1-tCYC1-X-3; gpa1Δ0; pCCW12-MTNR1A-tCYC1-XI-2	N/A	CPK132	This study
CPK155	MATa; his3D1; leu2-3_112; ura3-52; trp1-289; MAL2-8c; SUC2; sst2Δ; ste2Δ; ste3Δ; fus1::GFP; pPGK1-GPA1-tCYC1-X-3; gpa1Δ0; pCCW12-MTNR1A-tCYC1-XI-2	N/A	CPK133	This study
CPK156	MATa; his3D1; leu2-3_112; ura3-52; trp1-289; MAL2-8c; SUC2; sst2Δ; ste2Δ; ste3Δ; fus1::GFP; pRNR2-GPA1-tCYC1-X-3; gpa1Δ0; pCCW12-MAM2-tCYC1-XI-2	N/A	CPK131	This study
CPK157	MATa; his3D1; leu2-3_112; ura3-52; trp1-289; MAL2-8c; SUC2; sst2Δ; ste2Δ; ste3Δ; fus1::GFP; pALD6-GPA1-tCYC1-X-3; gpa1Δ0; pCCW12-MAM2-tCYC1-XI-2	N/A	CPK132	This study
CPK158	MATa; his3D1; leu2-3_112; ura3-52; trp1-289; MAL2-8c; SUC2; sst2Δ; ste2Δ; ste3Δ; fus1::GFP; pPGK1-GPA1-tCYC1-X-3; gpa1Δ0; pCCW12-MAM2-tCYC1-XI-2	N/A	CPK133	This study
CPK159	MATa; his3D1; leu2-3_112; ura3-52; trp1-289; MAL2-8c; SUC2; sst2Δ; ste2Δ; ste3Δ; fus1::GFP; pRNR2-GPA1-tCYC1-X-3; gpa1Δ0; pCCW12-ADORA2B-tCYC1-XI-2	N/A	CPK131	This study
CPK160	MATa; his3D1; leu2-3_112; ura3-52; trp1-289; MAL2-8c; SUC2; sst2Δ; ste2Δ; ste3Δ; fus1::GFP; pALD6-GPA1-tCYC1-X-3; gpa1Δ0; pCCW12-ADORA2B-tCYC1-XI-2	N/A	CPK132	This study
CPK161	MATa; his3D1; leu2-3_112; ura3-52; trp1-289; MAL2-8c; SUC2; sst2Δ; ste2Δ; ste3Δ; fus1::GFP; pPGK1-GPA1-tCYC1-X-3; gpa1Δ0; pCCW12-ADORA2B-tCYC1-XI-2	N/A	CPK133	This study
CPK165	MATa; his3D1; leu2-3_112; ura3-52; trp1-289; MAL2-8c; SUC2; sst2Δ; ste2Δ; ste3Δ; fus1::GFP; pRNR2-GPA1/Gαi2-tCYC1-X-3; gpa1Δ0; pCCW12-HTR4-tCYC1-XI-2	N/A	CPK134	This study
CPK166	MATa; his3D1; leu2-3_112; ura3-52; trp1-289; MAL2-8c; SUC2; sst2Δ; ste2Δ; ste3Δ; fus1::GFP; pALD6-GPA1/Gαi2-tCYC1-X-3; gpa1Δ0; pCCW12-HTR4-tCYC1-XI-2	N/A	CPK135	This study
CPK167	MATa; his3D1; leu2-3_112; ura3-52; trp1-289; MAL2-8c; SUC2; sst2Δ; ste2Δ; ste3Δ; fus1::GFP; pPGK1-GPA1/Gαi2-tCYC1-X-3; gpa1Δ0; pCCW12-HTR4-tCYC1-XI-2	N/A	CPK136	This study
CPK331	MATa; his3D1; leu2-3_112; ura3-52; trp1-289; MAL2-8c; SUC2; ste3Δ0; ste2Δ0; sst2Δ0; pPGK1-GPA1-tCYC1-X-3; gpa1Δ0; pTEF1-GFP-tCYC1-XII-5; pCCW12-ADORA2B-tCYC1-XI-2	N/A	CPK121	This study
CPK343	MATa; his3D1; leu2-3_112; ura3-52; trp1-289; MAL2-8c; SUC2; sst2Δ; ste2Δ; ste3Δ; fus1::GFP; pRNR2-GPA1/Gα(LCGLI)-tCYC1-X-3; gpa1Δ0	N/A	CPK131	This study
CPK347	MATa; his3D1; leu2-3_112; ura3-52; trp1-289; MAL2-8c; SUC2; sst2Δ; ste2Δ; ste3Δ; fus1::GFP; pRNR2-GPA1/Gα(DSGIL)-tCYC1-X-3; gpa1Δ0	N/A	CPK131	This study
CPK350	MATa; his3D1; leu2-3_112; ura3-52; trp1-289; MAL2-8c; SUC2; sst2Δ; ste2Δ; ste3Δ; fus1::GFP; pRNR2-GPA1/Gα(ETGFL)-tCYC1-X-3; gpa1Δ0	N/A	CPK131	This study
CPK424	MATa; his3D1; leu2-3_112; ura3-52; trp1-289; MAL2-8c; SUC2; sst2Δ; ste2Δ; ste3Δ; fus1::GFP; pRNR2-GPA1/Gα(MCGLI)-tCYC1-X-3; gpa1Δ0	N/A	CPK131	This study
CPK450	MATa; his3D1; leu2-3_112; ura3-52; trp1-289; MAL2-8c; SUC2; sst2Δ; ste2Δ; ste3Δ; fus1::GFP; pRNR2-GPA1-tCYC1-X-3; gpa1Δ0; pCCW12-CaSTE2-tCYC1-XI-2	N/A	CPK131	This study
CPK451	MATa; his3D1; leu2-3_112; ura3-52; trp1-289; MAL2-8c; SUC2; sst2Δ; ste2Δ; ste3Δ; fus1::GFP; pRNR2-GPA1-tCYC1-X-3; gpa1Δ0; pCCW12-FgSTE2-tCYC1-XI-2	N/A	CPK131	This study
CPK452	MATa; his3D1; leu2-3_112; ura3-52; trp1-289; MAL2-8c; SUC2; sst2Δ; ste2Δ; ste3Δ; fus1::GFP; pRNR2-GPA1-tCYC1-X-3; gpa1Δ0; pCCW12-ZtSTE2-tCYC1-XI-2	N/A	CPK131	This study
CPK453	MATa; his3D1; leu2-3_112; ura3-52; trp1-289; MAL2-8c; SUC2; sst2Δ; ste2Δ; ste3Δ; fus1::GFP; pRNR2-GPA1-tCYC1-X-3; gpa1Δ0; pCCW12-TrSTE2-tCYC1-XI-2	N/A	CPK131	This study
CPK454	MATa; his3D1; leu2-3_112; ura3-52; trp1-289; MAL2-8c; SUC2; sst2Δ; ste2Δ; ste3Δ; fus1::GFP; pRNR2-GPA1-tCYC1-X-3; gpa1Δ0; pCCW12-MsSTE3-tCYC1-XI-2	N/A	CPK131	This study
CPK455	MATa; his3D1; leu2-3_112; ura3-52; trp1-289; MAL2-8c; SUC2; sst2Δ; ste2Δ; ste3Δ; fus1::GFP; pRNR2-GPA1/Gαi2-tCYC1-X-3; gpa1Δ0; pCCW12:CXCR4:tCYC1-XI-2	N/A	CPK134	This study
CPK456	MATa; his3D1; leu2-3_112; ura3-52; trp1-289; MAL2-8c; SUC2; sst2Δ; ste2Δ; ste3Δ; fus1::GFP; pRNR2-GPA1/Gα(MCGLI)-tCYC1-X-3; gpa1Δ0; pCCW12-ZtSTE2-tCYC1-XI-2	N/A	CPK424	This study
CPK457	MATa; his3D1; leu2-3_112; ura3-52; trp1-289; MAL2-8c; SUC2; sst2Δ; ste2Δ; ste3Δ; fus1::GFP; pRNR2-GPA1/Gα(LCGLI)-tCYC1-X-3; gpa1Δ0; pCCW12-TrSTE2-tCYC1-XI-2	N/A	CPK343	This study
CPK458	MATa; his3D1; leu2-3_112; ura3-52; trp1-289; MAL2-8c; SUC2; sst2Δ; ste2Δ; ste3Δ; fus1::GFP; pRNR2-GPA1/Gα(DSGIL)-tCYC1-X-3; gpa1Δ0; pCCW12-TrSTE2-tCYC1-XI-2	N/A	CPK347	This study
CPK459	MATa; his3D1; leu2-3_112; ura3-52; trp1-289; MAL2-8c; SUC2; sst2Δ; ste2Δ; ste3Δ; fus1::GFP; pRNR2-GPA1/Gα(ETGFL)-tCYC1-X-3; gpa1Δ0; pCCW12-MsSTE3-tCYC1-XI-2	N/A	CPK350	This study
CPK503	MATa; his3D1; leu2-3_112; ura3-52; trp1-289; MAL2-8c; SUC2; fus1::GFP; sst2Δ0	pEDJ391	CPK86	This study
CPK508	MATa; his3D1; leu2-3_112; ura3-52; trp1-289; MAL2-8c; SUC2; ste3Δ0; ste2Δ0; sst2Δ0; pPGK1-GPA1/Gαi2-tCYC1-X-3; gpa1Δ0; pTEF1-GFP-tCYC1-XII-5; pCCW12-HTR4-tCYC1-XI-2; pTEF1-α-leader_P-factor-tCYC1-X-2	N/A	CPK152	This study
CPK509	MATa; his3D1; leu2-3_112; ura3-52; trp1-289; MAL2-8c; SUC2; ste3Δ0; ste2Δ0; sst2Δ0; pPGK1-GPA1/Gαi2-tCYC1-X-3; gpa1Δ0; pTEF1-GFP-tCYC1-XII-5; pCCW12-HTR4-tCYC1-XI-2; pFUS1-α-leader_P-factor-tCYC1-X-2	N/A	CPK152	This study
CPK510	MATa; his3D1; leu2-3_112; ura3-52; trp1-289; MAL2-8c; SUC2; ste3Δ0; ste2Δ0; sst2Δ0; pPGK1-GPA1/Gαi2-tCYC1-X-3; gpa1Δ0; pTEF1-GFP-tCYC1-XII-5; pCCW12-HTR4-tCYC1-XI-2; pAGA2-α-leader_P-factor-tCYC1-X-2	N/A	CPK152	This study
CPK511	MATa; his3D1; leu2-3_112; ura3-52; trp1-289; MAL2-8c; SUC2; ste3Δ0; ste2Δ0; sst2Δ0; pPGK1-GPA1/Gαi2-tCYC1-X-3; gpa1Δ0; pTEF1-GFP-tCYC1-XII-5; pCCW12-HTR4-tCYC1-XI-2; pMFA1-α-leader_P-factor-tCYC1-X-2	N/A	CPK152	This study
Sb.MYA-796	MATa/α	N/A	N/A	ATCC MYA-796
DD277	MATa/α; ura3Δ	N/A	N/A	This study
DD313	MATa/α; ura3Δ; his3Δ	N/A	N/A	This study
SB4	MATa/α; ura3Δ; his3Δ	pDAM215	DD313	This study
SB5	MATa/α; ura3Δ; his3Δ; sst2Δ	pDAM215	SB4	This study
SB6	MATa/α; ura3Δ; his3Δ; sst2Δ; ste3Δ	pDAM215	SB5	This study
SB8	MATa/a; ura3Δ; his3Δ	N/A	SB4	This study
SB9	MATa/a; ura3Δ; his3Δ; sst2Δ	N/A	SB5	This study
SB14	MATa/α; ura3Δ; his3Δ	pDAM194	Sb.MYA-796	This study
SB17	MATa/a; ura3Δ; his3Δ	pDAM194	SB8	This study
SB19	MATa/α; ura3Δ; his3Δ; sst2Δ; ste3Δ; pPGK1-GPA1-tCYC1-X-3; gpa1Δ0	pDAM215	SB6	This study
SB20	MATa/α; ura3Δ; his3Δ; sst2Δ; ste3Δ; pRNR2-GPA1-tCYC1-X-3; gpa1Δ0	pDAM215	SB6	This study
SB21	MATa/α; ura3Δ; his3Δ; pPGK1-GPA1-tCYC1-X-3; gpa1Δ0	pDAM215	SB4	This study
SB22	MATa/α; ura3Δ; his3Δ; pRNR2-GPA1-tCYC1-X-3; gpa1Δ0	pDAM215	SB4	This study
SB23	MATa/α; ura3Δ; his3Δ; sst2Δ; ste3Δ; pPGK1-GPA1-tCYC1-X-3; gpa1Δ0; ste2Δ	pDAM215	SB19	This study
SB24	MATa/a; ura3Δ; his3Δ; sst2Δ; ste3Δ; pRNR2-GPA1-tCYC1-X-3; gpa1Δ0	N/A	SB20	This study
SB25	MATa/α; ura3Δ; his3Δ; pPGK1-GPA1-tCYC1-X-3; gpa1Δ0; ste2Δ	pDAM215	SB21	This study
SB26	MATa/a; ura3Δ; his3Δ; pRNR2-GPA1-tCYC1-X-3; gpa1Δ0	N/A	SB22	This study
SB30	MATa/a; ura3Δ; his3Δ; sst2Δ; ste3Δ; pPGK1-GPA1-tCYC1-X-3; gpa1Δ0	N/A	SB19	This study
SB31	MATa/a; ura3Δ; his3Δ; sst2Δ; ste3Δ; pPGK1-GPA1-tCYC1-X-3; gpa1Δ0; ste2Δ	N/A	SB23	This study
SB33	MATa/a; ura3Δ; his3Δ; pPGK1-GPA1-tCYC1-X-3; gpa1Δ0; ste2Δ	N/A	SB25	This study
SB35	MATa/a; ura3Δ; his3Δ; pPGK1-GPA1-tCYC1-X-3; gpa1Δ0	N/A	SB21	This study
SB36	MATa/a; ura3Δ; his3Δ; sst2Δ	pDAM194	SB9	This study
SB37	MATa/a; ura3Δ; his3Δ; sst2Δ; ste3Δ; pPGK1-GPA1-tCYC1-X-3; gpa1Δ0	pDAM194	SB30	This study
SB38	MATa/a; ura3Δ; his3Δ; sst2Δ; ste3Δ; pRNR2-GPA1-tCYC1-X-3; gpa1Δ0	pDAM194	SB24	This study
SB39	MATa/a; ura3Δ; his3Δ; pPGK1-GPA1-tCYC1-X-3; gpa1Δ0	pDAM194	SB35	This study
SB40	MATa/a; ura3Δ; his3Δ; pRNR2-GPA1-tCYC1-X-3; gpa1Δ0	pDAM194	SB26	This study
SB41	MATa/a; ura3Δ; his3Δ; sst2Δ; ste3Δ; pPGK1-GPA1-tCYC1-X-3; gpa1Δ0; ste2Δ	pDAM194	SB31	This study
SB42	MATa/a; ura3Δ; his3Δ; pPGK1-GPA1-tCYC1-X-3; gpa1Δ0; ste2Δ	pDAM194	SB33	This study
SB45	MATa/a; ura3Δ; his3Δ; sst2Δ; ste3Δ; pPGK1-GPA1-tCYC1-X-3; gpa1Δ0; ste2Δ	pDAM194+pDAM71	SB41	This study
SB46	MATa/a; ura3Δ; his3Δ; sst2Δ; ste3Δ; pPGK1-GPA1-tCYC1-X-3; gpa1Δ0; ste2Δ	pDAM194+pDAM72	SB41	This study
SB47	MATa/a; ura3Δ; his3Δ; sst2Δ; ste3Δ; pPGK1-GPA1-tCYC1-X-3; gpa1Δ0; ste2Δ	pDAM194+pDAM74	SB41	This study
SB48	MATa/a; ura3Δ; his3Δ; pPGK1-GPA1-tCYC1-X-3; gpa1Δ0; ste2Δ	pDAM194+pDAM71	SB42	This study
SB49	MATa/a; ura3Δ; his3Δ; pPGK1-GPA1-tCYC1-X-3; gpa1Δ0; ste2Δ	pDAM194+pDAM72	SB42	This study
SB50	MATa/a; ura3Δ; his3Δ; pPGK1-GPA1-tCYC1-X-3; gpa1Δ0; ste2Δ	pDAM194+pDAM74	SB42	This study
