# Supplementary material for: Engineered cell differentiation and sexual reproduction in probiotic and mating yeasts
Source: Nat Commun. 2022 Oct 19;13:6201. doi: 10.1038/s41467-022-33961-y (PMC9582028; doi:10.1038/s41467-022-33961-y)
Supplement: Supplementary file 9 — Supplementary Data 5 [file 41467_2022_33961_MOESM9_ESM.xlsx]

## Sheet: Sheet1
Plasmid	Design	Plasmid marker	Backbone	Origin of replication	Reference
pEDJ391	pTEF1-Cas9-tCYC1	LEU2	N/A	CEN/ARS	Jensen et al. 2021
pEDJ400	USER cloning site	URA3	N/A	2μ	Jensen et al. 2021
pEDJ437	USER cloning site	HIS3	N/A	2μ	Jensen et al. 2021
pDAM1	gRNA_STE2(TACAGTTTGAAACCAAACCA)	NatR	pCfB3050	2μ	This study
pDAM2	gRNA_STE3(GATATTGGTGTACCTACACA)	NatR	pCfB3050	2μ	This study
pDAM3	gRNA_FUS1(AGAAGTATAACGACACCCAG)	NatR	pCfB3050	2μ	This study
pDAM4	gRNA_SST2(ATCCCAACCACGCTTGGACA)	NatR	pCfB3050	2μ	This study
pDAM6	gRNA_GPA1-C-term(GTTTTGCTGGATGATTAGAT)	NatR	pCfB3050	2μ	This study
pDAM7	gRNA_STE2(TACAGTTTGAAACCAAACCA)	URA3	pEDJ400	2μ	This study
pDAM8	gRNA_STE3(GATATTGGTGTACCTACACA)	HIS3	pEDJ437	2μ	This study
pDAM22	gRNA_X-4_XI-3_XII-4	NatR	pTAJAK-71	2μ	This study
pDAM23	tADH1-RnPTS<-pTEF1-pPGK1->RnSPR-tCYC1 (X-4)	Markerfree	pCfB3035	N/A	This study
pDAM24	tADH1-PaPCBD1<-pTEF1-pPGK1->RnDHPR-tCYC1 (XII-4)	Markerfree	pCfB3040	N/A	This study
pDAM25	tADH1-HsASMT<-pTEF1-pPGK1->BtAANAT-tCYC1 (X-2)	Markerfree	pCfB2899	N/A	This study
pDAM30	pPGK1-GPA1-tCYC1	LEU2	pRS415U	CEN/ARS	This study
pDAM32	pPGK1-GPA1/Gαi2-tCYC1	LEU2	pRS415U	CEN/ARS	This study
pDAM47	pRNR2-GPA1-tCYC1	LEU2	pRS415U	CEN/ARS	This study
pDAM49	pRNR2-GPA1/Gαi2-tCYC1	LEU2	pRS415U	CEN/ARS	This study
pDAM50	pALD6-GPA1-tCYC1	LEU2	pRS415U	CEN/ARS	This study
pDAM52	pALD6-GPA1/Gαi2-tCYC1	LEU2	pRS415U	CEN/ARS	This study
pDAM71	pCCW12:ADORA2B:tCYC1	HIS3	pEDJ437	2μ	This study
pDAM72	pCCW12:MTNR1A:tCYC1	HIS3	pEDJ437	2μ	This study
pDAM74	pCCW12:MAM2:tCYC1	HIS3	pEDJ437	2μ	This study
pDAM76	pCCW12:HT4R:tCYC1	HIS3	pEDJ437	2μ	This study
pDAM77	gRNA_GPA1(GCATCACATCAATAATCCAG) - promoter target	NatR	pDAM1	2μ	This study
pDAM78	gRNA_GPA1(CTGTTTCCGAAGATGCAAGA) - terminator target	NatR	pDAM1	2μ	This study
pDAM82	gRNA_GPA1_promoter+terminator target	HIS3	pEDJ437	2μ	This study
pDAM122	pTEF1-mKate2-tCYC1	Markerfree	pCfB3039	N/A	This study
pDAM123	pTEF1-α-leader_P-factor-tCYC1	Markerfree	pCfB2899	N/A	This study
pDAM182	gRNA_MATα(CAAATCATACAGAAACACAG)	HIS3	pEDJ437	2μ	This study
pDAM194	pFUS1-yEGFP-tFUS1	URA3	pJV452	CEN/ARS	This study
pDAM215	pTEF1-Cas9-tCYC1	URA3	pRS416U	CEN/ARS	This study
pDAM216	pCCW12:ADRB2:tCYC1	HIS3	pEDJ437	2μ	This study
pDAM217	pCCW12:CXCR4:tCYC1	HIS3	pEDJ437	2μ	This study
pDAM218	pCCW12:GLP-1R:tCYC1	HIS3	pEDJ437	2μ	This study
pDAM219	pCCW12:CaSTE2:tCYC1	HIS3	pEDJ437	2μ	This study
pDAM220	pCCW12:FgSTE2:tCYC1	HIS3	pEDJ437	2μ	This study
pDAM221	pCCW12:ZtSTE2:tCYC1	HIS3	pEDJ437	2μ	This study
pDAM222	pCCW12:TrSTE2:tCYC1	HIS3	pEDJ437	2μ	This study
pDAM223	pCCW12:MsSTE3:tCYC1	HIS3	pEDJ437	2μ	This study
pDAM236	pFUS1-α-leader_P-factor-tCYC1	Markerfree	pCfB2899	N/A	This study
pDAM237	pAGA2-α-leader_P-factor-tCYC1	Markerfree	pCfB2899	N/A	This study
pDAM238	pMFA1-α-leader_P-factor-tCYC1	Markerfree	pCfB2899	N/A	This study
ID6911	gRNA_X-3	URA3	N/A	2μ	This study
PL_12_I3	gRNA_MATa(ATCAATATCACCCCAAGCAC)	URA3	N/A	2μ	This study
pJV452	USER cloning site	URA3	pEDJ400	CEN/ARS	This study
pCfB2899	USER integration site (X-2)	Markerfree	N/A	N/A	Jessop-Fabre et al. 2016
pCfB3020	gRNA_X-2	NatR	N/A	2μ	Jessop-Fabre et al. 2016
pCfB3035	USER integration site (X-4)	Markerfree	N/A	N/A	Jessop-Fabre et al. 2016
pCfB3039	USER integration site (XII-2)	Markerfree	N/A	N/A	Jessop-Fabre et al. 2016
pCfB3040	USER integration site (XII-4)	Markerfree	N/A	N/A	Jessop-Fabre et al. 2016
pCfB3042	gRNA_X-4	NatR	N/A	2μ	Jessop-Fabre et al. 2016
pCfB3044	gRNA_XI-2	NatR	N/A	2μ	Jessop-Fabre et al. 2016
pCfB3045	gRNA_XI-3	NatR	N/A	2μ	Jessop-Fabre et al. 2016
pCfB3048	gRNA_XII-2	NatR	N/A	2μ	Jessop-Fabre et al. 2016
pCfB3049	gRNA_XII-4	NatR	N/A	2μ	Jessop-Fabre et al. 2016
pCfB3050	gRNA_XII-5	NatR	N/A	2μ	Jessop-Fabre et al. 2016
pCfB9221	tADH1-HsDDC<-pTDH3-pTEF1->SmTPH-tCYC1 (XI-3)	Markerfree	N/A	N/A	Gift from Dr. Nicholas Milne
pCfB1248	pX-4-LoxP-SpHIS5-PaPCBD1<-pTEF1-pPGK1->RnDHPR	SpHIS5	N/A	N/A	Germann et al. 2016
pCfB1251	pX-3-LoxP-KlLEU2-RnPTS<-pTEF1-pPGK1->RnSPR	KILEU2	N/A	N/A	Germann et al. 2016
pCfB1252	pXII-1-LoxP-KILEU2-HsASMT<-pTEF1	KILEU2	N/A	N/A	Germann et al. 2016
pCfB2772	Ty2::KlURA3-pPGK1-SmTPH-tCYC1	N/A	N/A	N/A	Germann et al. 2016
pCfB2628	pXI-5-LoxP-SpHIS5-HsDDC<-pTEF1-pPGK1->BtAANAT	SpHIS5	N/A	N/A	Germann et al. 2016
pTAJAK-71	USER cloning site	NatR	N/A	2μ	Jakočiūnas et al. 2015
pRS416U	USER cloning site	URA3	N/A	CEN/ARS	Jensen et al. 2017
pRS415U	USER cloning site	LEU2	N/A	CEN/ARS	Jensen et al. 2017
pYR11	pTDH3:his6-mKate2-MBP-tIDP1 (XII-5)	N/A	N/A	N/A	Romero-Suarez et al. 2021
pDD110	pCCW12:Cas9:tENO2:pSNR52:GFP_dropout:tSUP1	NatR	N/A	CEN/ARS	This study
pDD111	gRNA_URA3(TAGCGGTTTGAAGCAGGCGG)	NatR	DD110	CEN/ARS	This study
pDD115	gRNA_HIS3(CATTTGTAATACGCTTTACT)	NatR	DD110	CEN/ARS	This study
pDD118	pTEF1:Cas9:tENO2	NatR	N/A	CEN/ARS	Durmusoglu et al. 2021
