# Supplementary material for: Engineered cell differentiation and sexual reproduction in probiotic and mating yeasts
Source: Nat Commun. 2022 Oct 19;13:6201. doi: 10.1038/s41467-022-33961-y (PMC9582028; doi:10.1038/s41467-022-33961-y)
Supplement: Supplementary file 10 — Supplementary Data 6 [file 41467_2022_33961_MOESM10_ESM.xlsx]

## Sheet: Sheet1
Oligo Name	Oligo Sequence
DAM1	TACAGTTTGAAACCAAACCAGTTTTAGAGCTAGAAATAGCAAG
DAM2	GATATTGGTGTACCTACACAGTTTTAGAGCTAGAAATAGCAAG
DAM3	AGAAGTATAACGACACCCAGGTTTTAGAGCTAGAAATAGCAAG
DAM4	ATCCCAACCACGCTTGGACAGTTTTAGAGCTAGAAATAGCAAG
DAM7	GTGGCTACTCTGATTAGTATG
DAM8	CGAAGGTCACGAAATTACTTTTTCAAAGCCGTAAATTTTGATTTTGATTCTTGGATATGG
DAM9	ACTTAAAAATGCACCGTTAAGAACCATATCCAAGAATCAAAATCAAAATTTACGGCTTTG
DAM10	GTTATCTCATTAGTAATCC
DAM13	GATTCGCCAAAGTATTCTTACC
DAM14	TACTCCTAGTCCAGTAAATATAATGCGACACTCTTGTGGAAAATTTTGATAGTATTTTGC
DAM15	TGTAGGAAAGGCAAAATACTATCAAAATTTTCCACAAGAGTGTCGCATTATATTTACTGG
DAM16	GAATATACTGACGTATCCATTG
DAM19	GCAAGTTATTACAGTCTTAC
DAM20	AATTGTACCTGAAGATGAGTAAGACTCTCAATGAAACTTACAACTCTATCTTTAATTACC
DAM21	GTTATAGGTTCAATTTGGTAATTAAAGATAGAGTTGTAAGTTTCATTGAGAGTCTTACTC
DAM22	GCAAGAAAACACACTACCTG
DAM31	CGTGTCGGCGATGCAGAAGCG
DAM34	CCCGAGTATTTACCAGGGAG
DAM37	GAGTAGTTCGTACTGTTTAAGGTTTTGCTGGATGATCAAATCCGTGACTGCACTCAATAC
DAM38	TGATCATCCAGCAAAACCTTAAACAGTACGAACTACTCTGAATCGCGTGCATTCATCCGC
DAM39	CATCTACACAATTAGCAAGG
DAM40	TAAAAAAGGAGTAGAAACATTTTGAAGCTATGGTGTGTGCcataacgcgttacacggaag
DAM41	ccctccttactgctctccttccgtgtaacgcgttatgGCACACACCATAGCTTCAAAATG
DAM42	GATTAACTCCTCTCCTTTGGACACCATTGTTTTTTGTAATTAAAACTTAGATTAGATTGC
DAM43	AGCATAGCAATCTAATCTAAGTTTTAATTACAAAAAACAATGGTGTCCAAAGGAGAGGAG
DAM44	aattcgcttatttagaagtgtcaacaacgtatctacTTACTTATACAATTCATCCATACC
DAM45	CTGGCTTAGGCGGTGGTATGGATGAATTGTATAAGTAAgtagatacgttgttgacacttc
DAM46	gcagtacaaggacgcgttaagaaaaatttcgagagagtcggagcgacctcatgctatacc
DAM47	ggtatagcatgaggtcgctccgactctctcgaaatttttcttaacgcgtccttgtactgc
DAM48	AGCGAACGTAAGAGAGG
DAM53	CATCAACAACAGGGTCAGCAG
DAM54	ACAACACCAGTGAATAATTCTTCACCTTTAGACATTGTTTTTTTGATTTTCAGAAACTTG
DAM55	TGCTGGTATTACCCATGGTATGGATGAATTGTACAAATAATGAAAATAATATTGACGTTC
DAM56	CTGAAGTATCCTATATCAAC
DAM58	CGTGCGAUCGAAGAAGTACCTTCAAAGAATGG
DAM59	ATGACAGAUATCCGCTCTAACCGAAAAGG
DAM63	ACCTGCACUAAAACAATGTTGTTGGAAACACAAGATGCG
DAM64	ATCTGTCAUTCAGGATCCGAGTCCAACGCC
DAM65	ACCTGCACUAAAACAATGCAAGGTAATGGTTC
DAM66	ATCTGTCAUTCAGGATCCAACGGAGTC
DAM67	ACCTGCACUAAAACAATGAGGCAACCTTGGTGG
DAM68	ATCTGTCAUTCAGGATCCCGTCCAC
DAM76	ATCTGTCAUAAAACAATGAGATTTCCTTC
DAM77	ACCTGCACUAAAACAATGAGGCAGGTTTGG
DAM78	ACCTGCACUTTACAAATTGGGCCTATCTGG
DAM80	CACGCGAUAGTGCAGGUATCCGCTCTAACCGAAAAGG
DAM81	TTCTCAAGCAAGGTTTTCAG
DAM85	GTCTCTATTGGAAAACTGAATGC
DAM115	CACGCGAUTTACAAATTGGGCCTATCTGG
DAM116	AGTGCAGGUGGTAATTGGACAAATAAATACGTGTATTAAG
DAM117	CGTGCGAUGAAACTAAACTAAAAACCGTAC
DAM118	AGTGCAGGUTGTATTCTGATAGTATG
DAM160	ACCTGCACUAAAACAATGGATAAATTGGATGCTAATGTTTC
DAM162	ATCTGTCAUCCTCTCAATAGGGAAAACTGGCC
DAM191	CGTGCGAUGCGGCCGCAACCAGGGCAAAGCAAAATAAAAG
DAM192	AGTGCAGGUTATTGATATAGTGTTTAAGCG
DAM209	caataggcaagaagtaggcgagagccgacatacgagactAGCCACAGCTGTGCATTACGC
DAM210	aataggcaagaagtaggcgagagccgacatacgagactGAAACTAAACTAAAAACCGTAC
DAM211	acaataggcaagaagtaggcgagagccgacatacgagactCGAAGAAGTACCTTCAAAG
DAM212	cttttactagcatatcaatatccgtttcattgaaaagtggTTCTCAAGCAAGGTTTTCAG
DAM218	GCATCACATCAATAATCCAGGTTTTAGAGCTAGAAATAGCAAG
DAM219	CTGTTTCCGAAGATGCAAGAGTTTTAGAGCTAGAAATAGCAAG
DAM235	GGAGAAGAAAAATAGTAATTTTTTCTGGTGCTGCTGCTCCTTCTGTGATGCTAAAATACC
DAM236	AGTAGAAGCTATTCATACTGTAAATTGGTATTTTAGCATCACAGAAGGAGCAGCAGCACC
DAM288	ATCTGTCAUAAAACAATGGTTTCTGAACTCATCAAGG
DAM289	CACGCGAUTTATCTGTGTCCCAACTTAGATGG
DAM335	ACCTGCACUAAAACAGAATTCAACGTTGGATC
DAM336	ATCTGTCAUTTATAGAAGAGAGTCGTTGG
DAM337	ACCTGCACUAAAACAATGTCCATACCGTTGCCGCTTC
DAM338	ATCTGTCAUTCAGGAGCTGTGAAAAGAGG
DAM339	ACCTGCACUAAAACAATGGCCGGAGCACCCG
DAM340	ATCTGTCAUTCATGAGCAAGAGGCCTGAC
DAM341	ACCTGCACUAAAACAATGAACATTAATTCTACGTTCATACC
DAM342	ATCTGTCAUCTATACACGTTTGATTGTAATCTGC
DAM343	ACCTGCACUAAAACAATGTCCAAAGAAGTATTCGACC
DAM344	ATCTGTCAUCTACAAGGGGGCACGTATCCTCTCCTCTCTCTG
DAM345	ACCTGCACUAAAACAATGGTAGTTACCGCACCTCCC
DAM346	ATCTGTCAUCTAATCGGACCTTACTGAGTAAGAACGCCC
DAM347	ACCTGCACUAAAACAATGGCCCCACACTTTG
DAM348	ATCTGTCAUCAATCTGTTACTAGTGACGCTGAAATTACG
DAM349	ACCTGCACUAAAACAATGTCAGGCTTTGCTAC
DAM350	ATCTGTCAUAGCGAAACGATTAGTTTTCGTGTCATC
DAM418	TGATCATCCAGCAAAACCTTAAACTATGTGGCCTTATCTGAATCGCGTGCATTCATCCGC
DAM419	GATAAGGCCACATAGTTTAAGGTTTTGCTGGATGATCAAATCCGTGACTGCACTCAATAC
DAM422	TGATCATCCAGCAAAACCTTAAAGATTCAGGGATTTTGTGAATCGCGTGCATTCATCCGC
DAM423	CAAAATCCCTGAATCTTTAAGGTTTTGCTGGATGATCAAATCCGTGACTGCACTCAATAC
DAM426	TGATCATCCAGCAAAACCTTAAAGAAACGGGGTTCTTGTGAATCGCGTGCATTCATCCGC
DAM427	CAAGAACCCCGTTTCTTTAAGGTTTTGCTGGATGATCAAATCCGTGACTGCACTCAATAC
DAM485	CAAATCATACAGAAACACAGGTTTTAGAGCTAGAAATAGCAAG
DAM550	TGATCATCCAGCAAAACCTTAAAATGTGTGGGTTGATTTGAATCGCGTGCATTCATCCGC
DAM551	AATCAACCCACACATTTTAAGGTTTTGCTGGATGATCAAATCCGTGACTGCACTCAATAC
DAM594	5/PHOS/GATCATTTATCTTTCACTGCGGAGAAG
DAM596	CGTGCGAUAATAATCAGAACTCCAACAATAGTC
DAM598	CGTGCGAUGATTTATGCTCGAACTTATTATGTAC
DAM655	ATGACAGAUTTTGATTTTCAGAAACTTGATGGC
DAM656	ATGACAGAUCTTAATTGAAAATGTATGAAG
DAM657	CGTGCGAUggatcgatttggctaagaccg
DAM658	ATGACAGAUTTCTATTCGATGGCTTTGTAC
EDJ134	CGTGCGAUAGCCACAGCTGTGCATTACG
EDJ318	AGTGCAGGUTGTTTTATATTTGTTGTAAAAAGTAG
EDJ325	CACGCGAUTCACACCTTCCTCTTCTTCTTGG
1564	CGTGCGAUGCACACACCATAGCTTC
1565	ATGACAGAUTTGTAATTAAAACTTAG
TJOS-62	CGTGCGAUagggaacaaaagctggagct
TJOS-63	AGTGCAGGUagggaacaaaagctggagct
TJOS-64	ATCTGTCAUagggaacaaaagctggagct
TJOS-65	CACGCGAUtaactaattacatgactcga
TJOS-66	ACCTGCACUtaactaattacatgactcga
TJOS-67	ATGACAGAUtaactaattacatgactcga
MAB1	CGTGCGAUGGCAACATAGCAGTACGTCGCCAAA
ID904	CCGTGCAATACCAAAATCG
JV498	ttacaggcaagcgatccgtcACCTGCACTCAACGGAATGC
JV499	tttatagcacgtgatactccTTCAGGTGGCACTTTTCGGG
JV500	CCCGAAAAGTGCCACCTGAAggagtatcacgtgctataaaaataatt
JV501	GCATTCCGTTGAGTGCAGGTgacggatcgcttgcctgtaa
JV502	CGTGCGAUAATAATCAGAACTCCAACAATAGTCA
JV503	CACGCGAUATTCACCAGACCCGCTCCT
JZ1	ctaatgtgtccgcgtttctaGTTTTAGAGCTAGAAATAGCAAG
MAD1	ATCAATATCACCCCAAGCACGTTTTAGAGCTAGAAATAGCAAG
PR_26_D7	TGTTACACTCTCTGGTAACTTAG
PR_26_D8	AAGATAAGAACAAAGAATGATGCTAAG
PR_26_D8	AAGATAAGAACAAAGAATGATGCTAAG
DDpr097	GCCGCCGTTGTTGTTTTT
DDpr098	TCATAACACAGTCCTTTCCCGC
DDpr254	GGTTCTGGCGAGGTATTGGATAGTTC
DDpr255	TGGCTGTGGTTTCAGGGTCCATAAAGC
DDpr262	gatcTAGCGGTTTGAAGCAGGCGG
DDpr263	aaacCCGCCTGCTTCAAACCGCTA
DDpr264	gatcCATTTGTAATACGCTTTACT
DDpr265	aaacAGTAAAGCGTATTACAAATG
DDpr273	CGACGTTGAAATTGAGGCTAC
DDpr274	CTACACGTTCGCTATGCTTC
DDpr276	GCCGCCGTTGTTGTTATTGT
DDpr277	CTGTTCCCTAGCATGTACGT
5	acctgcacuttgtaattaaaacttag
8	acctgcacuttgtaattaaaacttag
350	CGTGCGAUTTATTCTCCTTTGTAGACCACAAT
389	CACGCGAUTTAAATGTCATAGAAGTCCACGTG
1564	CGTGCGAUGCACACACCATAGCTTC
1565	CGTGCGAUGCACACACCATAGCTTC
1761	atctgtcaUaaaacaatgagcaccccgagcattcattg
1762	CACGCGAUTTAACGATCGCTATTACGACGCAGTG
2254	AGTGCAGGUAAAACAATGGGTAGCAGCGAAGATC
2255	CGTGCGAUTTATTTACGTGCCAGGATTGCATC
2149	CGTGCGAUTTACTTTCTACCTTCAGCAG
2153	CACGCGAUTTAGAAGTAAGCTGGAGTC
