# Supplementary material for: Engineered cell differentiation and sexual reproduction in probiotic and mating yeasts
Source: Nat Commun. 2022 Oct 19;13:6201. doi: 10.1038/s41467-022-33961-y (PMC9582028; doi:10.1038/s41467-022-33961-y)
Supplement: Supplementary file 11 — Supplementary Data 7 [file 41467_2022_33961_MOESM11_ESM.xlsx]

## Sheet: Sheet1
ID	Insert	Sequence
gDAM1	GPA1/Gαi2	AAAACAATGGGGTGTACAGTGAGCACGCAAACAATAGGAGACGAAAGTGATCCTTTTCTACAGAACAAAAGAGCCAATGATGTCATCGAGCAATCGTTGCAGCTGGAGAAACAACGTGACAAGAATGAAATAAAACTGTTACTATTAGGTGCCGGTGAGTCAGGTAAATCAACGGTTTTAAAACAATTAAAATTATTACATCAAGGCGGTTTCTCCCATCAAGAAAGGTTACAGTATGCTCAAGTGATACGGGCAGATGCCATACAATCAATGAAAATTTTGATTATTCAGGCCAGAAAACTAGGTATTCAACTTGACTGTGATGATCCGATCAACAATAAAGATTTGTTTGCATGTAAGAGAATACTGCTAAAGGCTAAAGCTTTAGATTATATCAAC…
gDAM2	ADORA2B	TTGTTGGAAACACAAGATGCGTTGTATGTTGCGTTGGAATTGGTAATTGCTGCGCTATCGGTTGCGGGAAATGTTTTGGTTTGTGCTGCGGTTGGAACGGCGAATACCTTGCAAACGCCTACTAATTATTTTTTGGTTTCATTGGCAGCGGCTGATGTTGCTGTTGGACTATTTGCTATTCCTTTCGCTATTACTATTTCTTTGGGATTTTGTACCGATTTTTATGGATGTCTATTTCTAGCTTGTTTTGTTTTGGTTCTAACGCAATCTTCAATTTTTTCTCTATTGGCTGTTGCCGTAGATAGGTATTTGGCTATTTGCGTACCGCTAAGGTACAAGTCCCTTGTAACGGGAACTCGTGCCAGGGGAGTAATAGCAGTACTATGGGTACTAGCTTTC…
gDAM3	MTNR1A	AAAACAATGCAAGGTAATGGTTCTGCTTTGCCAAATGCTTCTCAACCAGTTTTGAGAGGTGATGGTGCTAGACCTTCTTGGTTGGCTTCTGCTTTAGCTTGTGTTTTGATTTTCACCATCGTTGTCGATATCTTGGGTAACTTGTTGGTTATCTTGTCCGTCTACCGTAACAAGAAATTGAGAAACGCTGGTAACATCTTCGTTGTTTCTTTGGCTGTTGCTGATTTGGTTGTTGCTATCTATCCATATCCACTGGTCTTGATGTCCATTTTTAACAACGGTTGGAACTTGGGTTACTTGCATTGTCAAGTTTCTGGTTTCTTGATGGGTTTGTCCGTTATTGGTTCCATTTTCAACATTACCGGTATCGCCATTAACAGGTACTGTTACATTTGCCAC…
gDAM4	MAM2	AAAACAATGAGGCAACCTTGGTGGAAAGACTTTACTATTCCCGATGCAAGCGCAATTATTCACCAAAATATTACCATTGTGTCTATTGTCGGAGAGATTGAAGTGCCTGTTTCAACAATTGATGCATATGAAAGGGATAGGTTATTAACTGGAATGACTTTATCTGCCCAATTAGCTTTAGGAGTGTTAACCATTTTAATGGTTTGTCTGTTATCATCAAGCGAAAAACGTAAACACCCTGTTTTTGTTTTTAATTCGGCAAGTATTGTTGCAATGTGTTTACGCGCCATTTTAAATATCGTGACCATCTGCTCGAATTCGTACAGTATCCTCGTTAATTACGGGTTTATCTTAAACATGGTTCATATGTATGTGCATGTGTTTAATATTTTAATTTTA…
gDAM5	HT4R	AAAACAATGGATAAATTGGATGCTAATGTTTCTTCTGAAGAAGGTTTTGGTTCTGTTGAAAAAGTTGTTTTGTTGACTTTTTTGTCTACTGTTATTTTGATGGCTATTTTGGGTAATTTGTTGGTTATGGTTGCTGTTTGTTGGGATAGACAATTGAGAAAAATTAAAACTAATTATTTTATTGTTTCTTTGGCTTTTGCTGATTTGTTGGTTTCTGTTTTGGTTATGCCATTTGGTGCTATTGAATTGGTTCAAGATATTTGGATTTATGGTGAAGTTTTTTGTTTGGTTAGAACTTCTTTGGATGTTTTGTTGACTACTGCTTCTATTTTTCATTTGTGTTGTATTTCTTTGGATAGATATTATGCTATTTGTTGTCAACCATTGGTTTATAGAAAT…
gDAM6	yEGFP	AAAACAATGAGCAAAGGAGAAGAACTTTTCACTGGAGTTGTCCCAATTCTTGTTGAATTAGATGGTGATGTTAATGGGCACAAATTTTCTGTCAGAGGAGAGGGTGAAGGTGATGCTACAATCGGAAAACTCACCCTTAAATTTATTTGCACTACTGGAAAACTACCTGTTCCATGGCCAACACTTGTCACTACTCTGACCTATGGTGTTCAATGCTTTTCCCGTTATCCGGATCACATGAAAAGGCATGACTTTTTCAAGAGTGCCATGCCCGAAGGTTATGTACAGGAACGCACTATATCTTTCAAAGATGACGGGAAATACAAGACGCGTGCTGTAGTCAAGTTTGAAGGTGATACCCTTGTTAATCGTATCGAGTTAAAGGGTACTGATTTTAAA…
gDAM7	ADRB2	AAAACAGAATTCAACGTTGGATCCAAGAATCAAAAATGTCTGATGCGGCTCCTTCATTGAGCAATCTATTTTATGATGTGACGCAACAGAGAGACGAGGTGTGGGTAGTCGGGATGGGTATCGTCATGAGCCTGATAGTTCTGGCGATAGTCTTCGGAAACGTATTGGTGATTACAGCTATTGCGAAATTTGAAAGACTACAAACCGTGACCAACTACTTCATTACTAGCCTAGCCTGTGCTGATTTGGTAATGGGACTAGCGGTTGTACCGTTTGGCGCAGCGCATATTTTGATGAAGATGTGGACATTCGGTAATTTTTGGTGTGAGTTTTGGACATCTATTGATGTACTTTGCGTGACCGCCTCAATCGAAACATTGTGTGTTATTGCGGTGGACC…
gDAM8	CXCR4	AAAACAATGTCCATACCGTTGCCGCTTCTTCAGATATACACGTCTGATAATTACACGGAGGAGATGGGCTCTGGCGATTATGACTCTATGAAGGAACCCTGCTTTAGAGAAGAGAACGCAAACTTCAACAAAATTTTTCTGCCTACGATATATTCCATAATATTCCTTACGGGGATCGTCGGCAATGGGTTAGTTATACTGGTCATGGGTTACCAAAAGAAATTGCGTAGTATGACCGACAAATATCGTCTTCATTTGAGCGTTGCCGACTTGTTATTTGTCATCACACTGCCCTTTTGGGCTGTAGACGCCGTAGCGAACTGGTACTTTGGGAACTTTTTGTGTAAAGCTGTTCATGTTATCTACACCGTTAATCTATATTCCTCCGTATTGATTTTA…
gDAM9	GLP-1R	ATGGCCGGAGCACCCGGCCCCCTTAGGCTTGCTCTGCTGTTATTGGGAATGGTTGGTAGGGCCGGACCAAGACCGCAAGGGGCCACGGTATCACTGTGGGAGACGGTTCAGAAGTGGAGAGAATATCGTAGGCAATGCCAACGTAGTCTAACAGAGGATCCGCCGCCGGCAACTGACCTTTTCTGCAACCGTACATTTGATGAATATGCTTGCTGGCCCGACGGCGAACCCGGAAGCTTCGTAAATGTGTCATGTCCGTGGTACCTTCCATGGGCCTCTAGCGTACCACAAGGGCATGTTTACAGATTCTGCACGGCCGAGGGATTATGGTTACAAAAAGACAACTCCAGCTTACCCTGGCGTGATCTTTCTGAGTGTGAGGAGTCTAAAAGAGGCGAA…
gDAM10	CaSTE2	ATGAACATTAATTCTACGTTCATACCAGACAAGCCTGGAGATATTATCATAAGTTACTCAATTCCCGGTTTGGACCAACCGATCCAAATCCCGTTTCATTCCCTAGACAGTTTTCAAACGGATCAAGCTAAGATCGCCCTAGTGATGGGCATAACGATAGGTAGTTGTTCCATGACACTTATCTTCCTGATTAGCATTATGTACAAGACTAACAAATTAACGAACTTGAAGTTGAAATTAAAGTTGAAGTACATTTTACAGTGGATCAATCAAAAGATCTTCACTAAGAAACGTAACGACAATAAGCAACAACAGCAGCAACAGCAACAGCAGATTGAGTCAAGCAGTTATAATAATACGACAACTACGCTAGGCGGTTATAAGCTTTTTCTTTTCTAT…
gDAM11	FgSTE2	ATGTCCAAAGAAGTATTCGACCCATTCACGCAAAACGTCACTTTTTTTGCACCGGATGGGAAGACAGAGATTTCTATCCCTGTTGCAGCTATTGACCAAGTTCGTAGGATGATGGTCAACACTACCATAAACTACGCAACGCAGTTGGGGGCCTGTCTGATCATGCTTGTGGTGTTACTGGTCATGGTGCCTAAGGAAAAGTTTAGGAGGCCGTTTATGATTCTTCAAATCACTAGTCTAGTGATAAGCTGTTGTCGTATGTTACTACTGAGTATATTCCATTCCAGTCAGTTTTTGGATTTCTACGTCTTCTGGGGAGACGACCATTCCCGTATCCCTCGTAGCGCGTACGCACCAAGTGTCGCAGGCAACACGATGAGTTTGTGCTTGGTAATCTCT…
gDAM12	ZtSTE2	ATGGTAGTTACCGCACCTCCCTCAGTCGACAGGACATACTTCATCCCTAACAGCACCTTCGATCCATACCAGCAAGATTTGACATTGGTTTATCCCGATGGAGTCCATGCATTGGTAGCAAATGTCGATGACATAGTGTACTTCATGGGATTAGCGGTCAAATCCACTCTGATATTTGCGATACAAATTGGTATATCTTTTGTTTTAATGTTGGTGATAGCATTACTGACCAAACCTGAACGTAGAGTGACCCTGGTCTTTTTCCTGAATATGACGGCCCTTTTTACTATTTTTATTAGGGCAATACTAATGTGTACAACATTCGTGGGCACCTACTATAATTTTTATAATTGGATTATGGGCAATTATCCAAACTCAGGTCTTGCTGATCGTGTCTCT…
gDAM13	TrSTE2	ATGGCCCCACACTTTGACCCCTTCCAACAAAGTGTTACCTTTCTGAGGAGCGATGGTACAAGTTTTCCCATCTCCATGGCAGACTTCAACAAATTCATGCTGTACGCTGTGAGGACAAGCATCGCTGCAGCATCCCAGCTAGGAGCGAGTGTTGTTATGGCTGTTCTATTGGCTCTATTGACCGCCCCAGATAAAAGACGTAGTATTGTGTTCTATTTGAATATTACCACTTTGCTAGTGAACGTGTGTAGAACCCTGTCTACGACGATTTTCTTCACGTCATCATGGGTTGAGATTTATACCTACTTTAGCGGGGACTATTCTCGTATAACAACGGGCGCCTATGCCAATAGCGTAATGGGTACGATCGCTACGGGTATAATGGTTATTTTAATTGAG…
gDAM14	MsSTE3	ATGTCAGGCTTTGCTACTCCGATCTTTGCTATACTGGCTGTTATCGTGTCATTATTGCCGGTCCCGAGTCACTGGCGTGCGCGTAATTTCGTTATCTTAGGGTTGGTTTTCTGGCTGGTTGTCGGTAACCTTAACATCTTTGTCAACCGTATCATCTGGATGTCCAATGCCAAGAACTCCGCTCCAATATGGTGTGACCTATCAGTTAAGTTGATGTCAATGGCCTCATTCTCTTTGCCGTGCTCCGCGCTACTTATTTCTTCCAAACTTTATGATATAGCAAGCTTAAAGTATTCCAAAAGGACCCCTGAAGAGAAGCAAAGGTTATGGATACTAGAGCTGTTCTGCATTACGGTTTTGCCTGTTTTTTATTCACTGCTGACTTTGGTCAGTCAGGGC…
gDAM15	α-leader_P-factor	ATCTGTCATAAAACAATGAGATTTCCTTCAATTTTTACTGCTGTTTTATTCGCAGCATCCTCCGCATTAGCTGCTCCAGTCAACACTACAACAGAAGATGAAACGGCACAAATTCCGGCTGAAGCTGTCATCGGTTACTCAGATTTAGAAGGGGATTTCGATGTTGCTGTTTTGCCATTTTCCAACAGCACAAATAACGGGTTATTGTTTATAAATACTACTATTGCCAGCATTGCTGCTAAAGAAGAAGGGGTATCTCTCGATAAAAGAGAGGCTGAAGCTACTTATGCCGATTTTCTGAGGGCATATCAGTCTTGGAACACGTTCGTAAATCCAGATAGGCCCAATTTGTAAAGTGCAGGT
gDAM16	mRuby2	AAAACAATGGTGTCCAAAGGAGAGGAGTTAATCAAGGAAAACATGAGAATGAAAGTTGTCATGGAGGGCTCCGTTAATGGTCACCAATTCAAGTGTACAGGGGAAGGTGAAGGTAATCCTTACATGGGTACACAAACTATGAGAATTAAAGTAATTGAAGGCGGACCACTACCATTTGCATTTGACATTCTGGCAACGTCATTCATGTACGGATCACGAACTTTCATCAAGTACCCTAAAGGTATACCAGACTTTTTCAAGCAATCTTTTCCAGAGGGTTTTACATGGGAAAGGGTTACAAGATACGAAGATGGGGGTGTCGTCACAGTTATGCAAGATACTTCATTAGAAGATGGCTGCCTTGTCTATCATGTGCAAGTAAGAGGGGTGAATTTTCCT…
DDgb009	gRNA_URA3_KO	GGTTCATCATCTCATGGATCTGCACATGAACAAACACCAGAGTCAAACGACGTTGAAATTGAGGCTACTGCGCCAATTGATGACAATACAGACGATGATAACAAACCGAAGTTATCTGATGTAGAAAAGGATTAAAGATGCTAAGAGATAGTGATGATATTTCATAAATAATGTAATTCTATATATGTTAATTACCTTTTTTGCGAGGCATATTTATGGTGAAGGATAAGTTTTGACCATCAAAGAAGGTTAATGTGGCTGTGGTTTCAGGGTCCATAAAGCTTTTCAATTCATCTTTTTTTTTTTGTTCTTTTTTTTGATTCCGGTTTCTTTGAAATTTTTTTGATTCGGTAATCTCCGAGCAGAAGGAAGAACGAAGGAAGGAGCACAGACTTAGAT…
DDgb010	gRNA_HIS3_KO	CTTCTCGACGTGGGCCTTTTTCTTGCCATATGGATCCGCTGCACGGTCCTGTTCCCTAGCATGTACGTGAGCGTATTTCCTTTTAAACCACGACGCTTTGTCTTCATTCAACGTTTCCCATTGTTTTTTTCTACTATTGCTTTGCTGTGGGAAAAACTTATCGAAAGATGACGACTTTTTCTTAATTCTCGTTTTAAGAGCTTGGTGAGCGCTAGGAGTCACTGCCAGGTATCGTTTGAACACGGCATTAGTCAGGGAAGTCATAACACAGTCCTTTCCCGCAATTTTCTTTTTCTATTACTCTTGGCCTCCTCTAGTACACTCTATATTTTTTTATGCCTCGGTAATGATTTTCATTTTTTTTTTCCACCTAGCGGATGACTCTTTTTTTTTCTTAGC…
DDgb008	pSNR52, GFP dropout, sgRNA, tSUP4	tcggtctcagctgccaatgtctttgaaaagataatgtatgattatgctttcactcatatttatacagaaacttgatgttttctttcgagtatatacaaggttattacatgtacgtttgaagtacaactctagattttgtagtgccctcttgggctagcggtaaaggtgcgcattttttcacaccctacaatgttctgttcaaaagattttggtcaaacgctgtagaagtgaaagttggtgcgcatgtttcggcgttcgaaacttctccgcagtgaaagataaatgatctgagaccgaaagtgaaacgtgatttcatgcgtcattttgaacattttgtaaatcttatttaataatgtgtgcggcaattcacatttaatttatgaatgttttcttaacatc…
