# Supplementary material for: Engineered cell differentiation and sexual reproduction in probiotic and mating yeasts
Source: Nat Commun. 2022 Oct 19;13:6201. doi: 10.1038/s41467-022-33961-y (PMC9582028; doi:10.1038/s41467-022-33961-y)
Supplement: Supplementary file 13 — Supplementary Data 9 [file 41467_2022_33961_MOESM13_ESM.xlsx]

## Sheet: Sheet1
	Curve fit: [Agonist] vs. response -Variable slope (four parameters) - (Fig. 1B and Supplementary Fig. 1B)																A2bR (Adenosine) - Two-way ANOVA, Dunnett's multiple comparisons test - Fig. 1b										MT1 (Melatonin) - Two-way ANOVA, Dunnett's multiple comparisons test - Fig. 1b										5-HT4b (Serotonin) - Two-way ANOVA, Dunnett's multiple comparisons test - Fig. 1b										Mam2 (P-factor) - Two-way ANOVA, Dunnett's multiple comparisons test - Fig. 1b
	Y=Bottom + (X^Hillslope)*(Top-Bottom)/(X^HillSlope + EC50^HillSlope)
																	Two-way ANOVA	Ordinary									Two-way ANOVA	Ordinary									Two-way ANOVA	Ordinary									Two-way ANOVA	Ordinary
		A2bR			MT1			5-HT4b			Mam2			WT	sst2Δ		Alpha	0.05									Alpha	0.05									Alpha	0.05									Alpha	0.05
		PRNR2-GPA1	PALD6-GPA1	PPGK1-GPA1	PRNR2-GPA1	PALD6-GPA1	PPGK1-GPA1	PRNR2-GPA1/Gαi2	PALD6-GPA1/Gαi2	PPGK1-GPA1/Gαi2	PRNR2-GPA1	PALD6-GPA1	PPGK1-GPA1
	Best-fit values																Source of Variation	% of total variation	P value	P value summary	Significant?						Source of Variation	% of total variation	P value	P value summary	Significant?						Source of Variation	% of total variation	P value	P value summary	Significant?						Source of Variation	% of total variation	P value
	Bottom	0.9651	1.275	0.8608	0.9991	1.293	0.6076	0.997	1.352	1.603	1	1.002	0.996	17513	53340		Interaction	5.503	<0,0001	****	Yes						Interaction	12.35	<0,0001	****	Yes						Interaction	32.18	<0,0001	****	Yes						Interaction	1.308	<0,0001
	Hillslope	0.8413	1.372	1.501	0.6536	0.8658	0.6674	0.3383	6.355	1.468	0.7724	0.4901	0.5458	1.397	0.5993		Concentration	56.02	<0,0001	****	Yes						Concentration	29.72	<0,0001	****	Yes						Concentration	53.15	<0,0001	****	Yes						Concentration	90.06	<0,0001
	Top	2.296	52.74	125.1	2.292	39	30.84	1.248	26.34	68.12	2.563	22.04	185.9	799781	1029309		Promoter	37.45	<0,0001	****	Yes						Promoter	57.03	<0,0001	****	Yes						Promoter	13.93	<0,0001	****	Yes						Promoter	8.182	<0,0001
	EC50	0.1735	1.77	3.312	0.05314	0.3635	1.86	11.31	1.346	2.876	0.00432	0.00166	0.005412	0.8209	0.0716
	logEC50	-0.7607	0.2479	0.52	-1.275	-0.4395	0.2694	1.054	0.1289	0.4588	-2.364	-2.78	-2.267	-0.08569	-1.145		ANOVA table	SS	DF	MS	F (DFn, DFd)	P value					ANOVA table	SS	DF	MS	F (DFn, DFd)	P value					ANOVA table	SS	DF	MS	F (DFn, DFd)	P value					ANOVA table	SS	DF
	Span	1.331	51.47	124.2	1.293	37.71	30.23	0.2506	24.99	66.51	1.563	21.04	184.9	782268	975969		Interaction	16153	12	1346	F (12, 42) = 18,71	P<0,0001					Interaction	55193	12	4599	F (12, 42) = 47,64	P<0,0001					Interaction	14281	12	1190	F (12, 42) = 151,2	P<0,0001					Interaction	4453	12
																	Concentration	164431	6	27405	F (6, 42) = 380,9	P<0,0001					Concentration	132836	6	22139	F (6, 42) = 229,3	P<0,0001					Concentration	23586	6	3931	F (6, 42) = 499,4	P<0,0001					Concentration	306661	6
	95% CI (profile likelihood)																Promoter	109930	2	54965	F (2, 42) = 764,0	P<0,0001					Promoter	254935	2	127467	F (2, 42) = 1320	P<0,0001					Promoter	6182	2	3091	F (2, 42) = 392,7	P<0,0001					Promoter	27860	2
	Bottom	0,7689 to 1,145	0,2481 to 2,287	-0,3350 to 2,054	0,8033 to 1,193	0,1334 to 2,414	-0,1665 to 1,351	0,9807 to 1,013	0,7316 to 1,972	-1,635 to 4,794	0,8670 to 1,133	0,1567 to 1,847	-8,471 to 10,46	8971 to 26004	-6933 to 108144		Residual	3022	42	71.94							Residual	4054	42	96.53							Residual	330.6	42	7.871							Residual	1526	42
	Hillslope	0,4737 to ???	1,159 to 1,726	1,410 to 1,600	0,3281 to 1,327	0,7468 to 1,004	0,5721 to 0,7793	0,1707 to 0,5560	2,125 to ???	1,064 to 2,356	0,3944 to ???	0,3178 to 0,7380	0,3762 to 0,7834	1,224 to 1,665	0,4274 to 0,9091
	Top	2,123 to 2,525	50,99 to 54,58	122,9 to 127,3	2,141 to 2,555	37,79 to 40,31	29,18 to 32,93	1,170 to ???	25,58 to 27,25	62,44 to 74,23	2,480 to 2,662	21,36 to 22,97	178,4 to 195,4	785862 to 814178	947632 to 1137816		Data summary										Data summary										Data summary										Data summary
	EC50	0,06991 to 0,4909	1,520 to 2,066	3,056 to 3,583	0,01891 to 0,1841	0,2978 to 0,4438	1,407 to 2,567	1,051 to ???	??? to 2,499	1,843 to 4,226	0,001201 to 0,007703	0,0005608 to 0,003228	0,002927 to 0,008425	0,7620 to 0,8812	0,03907 to 0,1504		Number of columns (Promoter)	3									Number of columns (Promoter)	3									Number of columns (Promoter)	3									Number of columns (Promoter)	3
	logEC50	-1,155 to -0,3090	0,1819 to 0,3152	0,4852 to 0,5542	-1,723 to -0,7350	-0,5260 to -0,3528	0,1483 to 0,4095	0,02142 to ???	??? to 0,3978	0,2656 to 0,6259	-2,920 to -2,113	-3,251 to -2,491	-2,534 to -2,074	-0,1180 to -0,05493	-1,408 to -0,8227		Number of rows (Concentration)	7									Number of rows (Concentration)	7									Number of rows (Concentration)	7									Number of rows (Concentration)	7
																	Number of values	63									Number of values	63									Number of values	63									Number of values	63
	Goodness of Fit
	Degrees of Freedom	14	14	14	14	14	14	14	14	14	14	14	14	20	20		Within each column, compare rows (simple effects within columns)										Within each column, compare rows (simple effects within columns)										Within each column, compare rows (simple effects within columns)										Within each column, compare rows (simple effects within columns)
	R squared	0.9246	0.9971	0.9992	0.923	0.9963	0.9962	0.9582	0.9956	0.9817	0.9724	0.9934	0.9894	0.9985	0.976
	Sum of Squares	0.4285	24.88	37.06	0.3534	16.07	8.257	0.002715	10.54	264.2	0.1619	6.52	818.6	3940649369	89228513805		Number of families	3									Number of families	3									Number of families	3									Number of families	3
	Sy.x	0.175	1.333	1.627	0.1589	1.072	0.768	0.01393	0.8675	4.344	0.1076	0.6824	7.647	14037	66794		Number of comparisons per family	6									Number of comparisons per family	6									Number of comparisons per family	6									Number of comparisons per family	6
	Constraints																Alpha	0.05									Alpha	0.05									Alpha	0.05									Alpha	0.05
	EC50	EC50 > 0	EC50 > 0	EC50 > 0	EC50 > 0	EC50 > 0	EC50 > 0	EC50 > 0	EC50 > 0	EC50 > 0	EC50 > 0	EC50 > 0	EC50 > 0	EC50 > 0	EC50 > 0
																	Dunnett's multiple comparisons test	Mean Diff,	95,00% CI of diff,	Below threshold?	Summary	Adjusted P Value					Dunnett's multiple comparisons test	Mean Diff,	95,00% CI of diff,	Below threshold?	Summary	Adjusted P Value					Dunnett's multiple comparisons test	Mean Diff,	95,00% CI of diff,	Below threshold?	Summary	Adjusted P Value					Dunnett's multiple comparisons test	Mean Diff,	95,00% CI of diff,
	Number of points
	# of X values	18	18	18	18	18	18	18	18	18	18	18	18	24	24		RNR2										RNR2										RNR2										RNR2
	# Y values analyzed	18	18	18	18	18	18	18	18	18	18	18	18	24	24		0 vs. No GPCR	50.84	32,32 to 69,37	Yes	****	<0,0001					0 vs. No GPCR	78.54	57,08 to 99,99	Yes	****	<0,0001					0 vs. No GPCR	-14.46	-20,59 to -8,337	Yes	****	<0,0001					0 vs. No GPCR	43.75	30,58 to 56,91
																	0 vs. 0.01	-1.378	-19,90 to 17,15	No	ns	0.9997					0 vs. 0.01	-33.52	-54,98 to -12,07	Yes	***	0.0008					0 vs. 0.01	-0.003664	-6,131 to 6,123	No	ns	>0,9999					0 vs. 0.01	-83.93	-97,10 to -70,77
																	0 vs. 0.1	-44.71	-63,23 to -26,19	Yes	****	<0,0001					0 vs. 0.1	-81.18	-102,6 to -59,72	Yes	****	<0,0001					0 vs. 0.1	-0.02519	-6,152 to 6,102	No	ns	>0,9999					0 vs. 0.1	-116	-129,1 to -102,8
	Curve fit: [Agonist] vs. response -Variable slope (four parameters) - (Supplementary Fig. 1D)																0 vs. 1	-85.17	-103,7 to -66,64	Yes	****	<0,0001					0 vs. 1	-117.8	-139,2 to -96,29	Yes	****	<0,0001					0 vs. 1	-0.03802	-6,165 to 6,089	No	ns	>0,9999					0 vs. 1	-127.2	-140,3 to -114,0
	Y=Bottom + (X^Hillslope)*(Top-Bottom)/(X^HillSlope + EC50^HillSlope)																0 vs. 10	-111.8	-130,4 to -93,32	Yes	****	<0,0001					0 vs. 10	-128.4	-149,8 to -106,9	Yes	****	<0,0001					0 vs. 10	-0.05932	-6,186 to 6,068	No	ns	>0,9999					0 vs. 10	-134.6	-147,7 to -121,4
																	0 vs. 100	-107.9	-126,4 to -89,39	Yes	****	<0,0001					0 vs. 100	-135.1	-156,6 to -113,7	Yes	****	<0,0001					0 vs. 100	-0.08612	-6,213 to 6,041	No	ns	>0,9999					0 vs. 100	-119.5	-132,6 to -106,3
		A2bR - CPK161	MT1 - CPK155	5-HT4b - CPK167	Mam2 - CPK158
	Best-fit values																ALD6										ALD6										ALD6										ALD6
	Bottom	0.6343	0.4042	0.5769	1.434												0 vs. No GPCR	-1.505	-20,03 to 17,02	No	ns	0.9997					0 vs. No GPCR	0.7107	-20,75 to 22,17	No	ns	0.9999					0 vs. No GPCR	0.9975	-5,130 to 7,125	No	ns	0.9952					0 vs. No GPCR	3.627	-9,538 to 16,79
	Hillslope	0.9815	0.7516	0.9734	5.546												0 vs. 0.01	-0.3213	-18,85 to 18,20	No	ns	>0,9999					0 vs. 0.01	-8.802	-30,26 to 12,66	No	ns	0.758					0 vs. 0.01	-0.3729	-6,500 to 5,754	No	ns	0.9997					0 vs. 0.01	-114.9	-128,0 to -101,7
	Top	94.97	24.98	37.09	175.4												0 vs. 0.1	-4.371	-22,90 to 14,15	No	ns	0.9723					0 vs. 0.1	-34.9	-56,36 to -13,44	Yes	***	0.0005					0 vs. 0.1	-2.676	-8,803 to 3,451	No	ns	0.7094					0 vs. 0.1	-141.7	-154,9 to -128,5
	EC50	12.73	0.8704	6.533	0.006945												0 vs. 1	-40.15	-58,67 to -21,62	Yes	****	<0,0001					0 vs. 1	-101.2	-122,6 to -79,73	Yes	****	<0,0001					0 vs. 1	-10.52	-16,65 to -4,395	Yes	***	0.0002					0 vs. 1	-156	-169,2 to -142,9
	logEC50	1.105	-0.06028	0.8151	-2.158												0 vs. 10	-116.8	-135,3 to -98,26	Yes	****	<0,0001					0 vs. 10	-133.7	-155,1 to -112,2	Yes	****	<0,0001					0 vs. 10	-73.86	-79,99 to -67,73	Yes	****	<0,0001					0 vs. 10	-162.6	-175,8 to -149,4
	Span	94.34	24.57	36.52	174												0 vs. 100	-126.5	-145,0 to -107,9	Yes	****	<0,0001					0 vs. 100	-141.3	-162,7 to -119,8	Yes	****	<0,0001					0 vs. 100	-72.56	-78,68 to -66,43	Yes	****	<0,0001					0 vs. 100	-158.7	-171,8 to -145,5
	95% CI (profile likelihood)																PGK1										PGK1										PGK1										PGK1
	Bottom	-0,05075 to 1,314	-0,3382 to 1,106	-1,494 to 2,526	-12,65 to 15,52												0 vs. No GPCR	0.1467	-18,38 to 18,67	No	ns	>0,9999					0 vs. No GPCR	0.05503	-21,40 to 21,51	No	ns	>0,9999					0 vs. No GPCR	0.4869	-5,640 to 6,614	No	ns	0.9997					0 vs. No GPCR	0.006731	-13,16 to 13,17
	Hillslope	0,9261 to 1,041	0,6488 to 0,8748	0,6456 to 1,705	3,764 to 9,419												0 vs. 0.01	-0.007588	-18,53 to 18,52	No	ns	>0,9999					0 vs. 0.01	-0.318	-21,78 to 21,14	No	ns	>0,9999					0 vs. 0.01	-0.07879	-6,206 to 6,048	No	ns	>0,9999					0 vs. 0.01	-107.7	-120,8 to -94,50
	Top	93,51 to 96,50	24,18 to 25,84	33,61 to 41,78	168,4 to 182,4												0 vs. 0.1	-0.2209	-18,74 to 18,30	No	ns	>0,9999					0 vs. 0.1	-2.838	-24,30 to 18,62	No	ns	0.998					0 vs. 0.1	-2.32	-8,447 to 3,807	No	ns	0.8123					0 vs. 0.1	-154.8	-167,9 to -141,6
	EC50	11,88 to 13,66	0,6957 to 1,096	4,083 to 11,76	???												0 vs. 1	-17.54	-36,07 to 0,9818	No	ns	0.0694					0 vs. 1	-12.25	-33,71 to 9,204	No	ns	0.4585					0 vs. 1	-12.12	-18,24 to -5,989	Yes	****	<0,0001					0 vs. 1	-170.3	-183,5 to -157,1
	logEC50	1,075 to 1,136	-0,1576 to 0,03996	0,6110 to 1,070	???												0 vs. 10	-104.2	-122,7 to -85,67	Yes	****	<0,0001					0 vs. 10	-21.89	-43,34 to -0,4275	Yes	*	0.044					0 vs. 10	-58	-64,12 to -51,87	Yes	****	<0,0001					0 vs. 10	-190.2	-203,4 to -177,1
																	0 vs. 100	-123.3	-141,9 to -104,8	Yes	****	<0,0001					0 vs. 100	-28.11	-49,57 to -6,653	Yes	**	0.0058					0 vs. 100	-66.7	-72,83 to -60,58	Yes	****	<0,0001					0 vs. 100	-179.3	-192,4 to -166,1
	Goodness of Fit
	Degrees of Freedom	52	52	38	44
	R squared	0.9981	0.9851	0.9355	0.9342												Test details	Mean 1	Mean 2	Mean Diff,	SE of diff,	N1	N2	q	DF		Test details	Mean 1	Mean 2	Mean Diff,	SE of diff,	N1	N2	q	DF		Test details	Mean 1	Mean 2	Mean Diff,	SE of diff,	N1	N2	q	DF		Test details	Mean 1	Mean 2
	Sum of Squares	148.7	85.84	645.7	17175
	Sy.x	1.691	1.285	4.122	19.76												RNR2										RNR2										RNR2										RNR2
	Constraints																0 vs. No GPCR	85.4	34.55	50.84	6.925	3	3	7.342	42		0 vs. No GPCR	104.2	25.61	78.54	8.022	3	3	9.79	42		0 vs. No GPCR	0.5126	14.98	-14.46	2.291	3	3	6.314	42		0 vs. No GPCR	81.55	37.8
	EC50	EC50 > 0	EC50 > 0	EC50 > 0	EC50 > 0												0 vs. 0.01	85.4	86.78	-1.378	6.925	3	3	0.199	42		0 vs. 0.01	104.2	137.7	-33.52	8.022	3	3	4.179	42		0 vs. 0.01	0.5126	0.5163	-0.003664	2.291	3	3	0.0016	42		0 vs. 0.01	81.55	165.5
																	0 vs. 0.1	85.4	130.1	-44.71	6.925	3	3	6.456	42		0 vs. 0.1	104.2	185.3	-81.18	8.022	3	3	10.12	42		0 vs. 0.1	0.5126	0.5378	-0.02519	2.291	3	3	0.011	42		0 vs. 0.1	81.55	197.5
	Number of points																0 vs. 1	85.4	170.6	-85.17	6.925	3	3	12.3	42		0 vs. 1	104.2	221.9	-117.8	8.022	3	3	14.68	42		0 vs. 1	0.5126	0.5506	-0.03802	2.291	3	3	0.0166	42		0 vs. 1	81.55	208.7
	# of X values	56	56	42	48												0 vs. 10	85.4	197.2	-111.8	6.925	3	3	16.15	42		0 vs. 10	104.2	232.5	-128.4	8.022	3	3	16	42		0 vs. 10	0.5126	0.5719	-0.05932	2.291	3	3	0.0259	42		0 vs. 10	81.55	216.1
	# Y values analyzed	56	56	42	48												0 vs. 100	85.4	193.3	-107.9	6.925	3	3	15.58	42		0 vs. 100	104.2	239.3	-135.1	8.022	3	3	16.84	42		0 vs. 100	0.5126	0.5987	-0.08612	2.291	3	3	0.0376	42		0 vs. 100	81.55	201
																	ALD6										ALD6										ALD6										ALD6
																	0 vs. No GPCR	2.459	3.964	-1.505	6.925	3	3	0.2174	42		0 vs. No GPCR	3.736	3.025	0.7107	8.022	3	3	0.08859	42		0 vs. No GPCR	2.889	1.891	0.9975	2.291	3	3	0.4355	42		0 vs. No GPCR	7.7	4.073
																	0 vs. 0.01	2.459	2.78	-0.3213	6.925	3	3	0.04639	42		0 vs. 0.01	3.736	12.54	-8.802	8.022	3	3	1.097	42		0 vs. 0.01	2.889	3.262	-0.3729	2.291	3	3	0.1628	42		0 vs. 0.01	7.7	122.6
																	0 vs. 0.1	2.459	6.83	-4.371	6.925	3	3	0.6312	42		0 vs. 0.1	3.736	38.63	-34.9	8.022	3	3	4.35	42		0 vs. 0.1	2.889	5.565	-2.676	2.291	3	3	1.168	42		0 vs. 0.1	7.7	149.4
																	0 vs. 1	2.459	42.61	-40.15	6.925	3	3	5.797	42		0 vs. 1	3.736	104.9	-101.2	8.022	3	3	12.61	42		0 vs. 1	2.889	13.41	-10.52	2.291	3	3	4.594	42		0 vs. 1	7.7	163.7
																	0 vs. 10	2.459	119.2	-116.8	6.925	3	3	16.86	42		0 vs. 10	3.736	137.4	-133.7	8.022	3	3	16.66	42		0 vs. 10	2.889	76.75	-73.86	2.291	3	3	32.24	42		0 vs. 10	7.7	170.3
																	0 vs. 100	2.459	128.9	-126.5	6.925	3	3	18.26	42		0 vs. 100	3.736	145	-141.3	8.022	3	3	17.61	42		0 vs. 100	2.889	75.45	-72.56	2.291	3	3	31.67	42		0 vs. 100	7.7	166.4
																	PGK1										PGK1										PGK1										PGK1
																	0 vs. No GPCR	1	0.8533	0.1467	6.925	3	3	0.02118	42		0 vs. No GPCR	1	0.945	0.05503	8.022	3	3	0.006859	42		0 vs. No GPCR	1	0.5131	0.4869	2.291	3	3	0.2126	42		0 vs. No GPCR	1	0.9933
																	0 vs. 0.01	1	1.008	-0.007588	6.925	3	3	0.001096	42		0 vs. 0.01	1	1.318	-0.318	8.022	3	3	0.03964	42		0 vs. 0.01	1	1.079	-0.07879	2.291	3	3	0.0344	42		0 vs. 0.01	1	108.7
																	0 vs. 0.1	1	1.221	-0.2209	6.925	3	3	0.0319	42		0 vs. 0.1	1	3.838	-2.838	8.022	3	3	0.3538	42		0 vs. 0.1	1	3.32	-2.32	2.291	3	3	1.013	42		0 vs. 0.1	1	155.8
																	0 vs. 1	1	18.54	-17.54	6.925	3	3	2.533	42		0 vs. 1	1	13.25	-12.25	8.022	3	3	1.527	42		0 vs. 1	1	13.12	-12.12	2.291	3	3	5.289	42		0 vs. 1	1	171.3
																	0 vs. 10	1	105.2	-104.2	6.925	3	3	15.04	42		0 vs. 10	1	22.89	-21.89	8.022	3	3	2.728	42		0 vs. 10	1	59	-58	2.291	3	3	25.32	42		0 vs. 10	1	191.2
																	0 vs. 100	1	124.3	-123.3	6.925	3	3	17.81	42		0 vs. 100	1	29.11	-28.11	8.022	3	3	3.504	42		0 vs. 100	1	67.7	-66.7	2.291	3	3	29.12	42		0 vs. 100	1	180.3
[truncated: 6 more columns]
