# Supplementary material for: Engineered cell differentiation and sexual reproduction in probiotic and mating yeasts
Source: Nat Commun. 2022 Oct 19;13:6201. doi: 10.1038/s41467-022-33961-y (PMC9582028; doi:10.1038/s41467-022-33961-y)
Supplement: Supplementary file 14 — Supplementary Data 10 [file 41467_2022_33961_MOESM14_ESM.xlsx]

## Sheet: Sheet1
	Ste2 - MATa/α and MATa/a - Two-way ANOVA, Tukey's multiple comparison test (Fig. 2B)										A2bR - One-way ANOVA, Dunnett's multiple comparison test (Fig. 2C)										MT1 - One-way ANOVA, Dunnett's multiple comparison test (Fig. 2D)										Mam2 - One-way ANOVA, Dunnett's multiple comparison test (Fig. 2E)										Curve fit: [Agonist] vs. response -Variable slope (four parameters) - (Fig. 2B-D)						MT1, sst2Δ - One-way ANOVA, Dunnett's multiple comparison test (Supplementary Fig. 2B)
																																									Y=Bottom + (X^Hillslope)*(Top-Bottom)/(X^HillSlope + EC50^HillSlope)
	Two-way ANOVA	Ordinary									ANOVA summary										ANOVA summary										ANOVA summary																ANOVA summary
	Alpha	0.05									F	51.61									F	43.19									F	112.5															F	105.9
											P value	<0,0001									P value	<0,0001									P value	<0,0001									Best-fit values	Ste2, (MATa/a)	MT1, (MATa/a)	A2bR, (MATa/a)	Mam2, (MATa/a)		P value	<0,0001
	Source of Variation	% of total variation	P value	P value summary	Significant?						P value summary	****									P value summary	****									P value summary	****									Bottom	1.013	1.008	1.002	0.9972		P value summary	****
	Interaction	23.06	<0,0001	****	Yes						Significant diff. among means (P < 0.05)?	Yes									Significant diff. among means (P < 0.05)?	Yes									Significant diff. among means (P < 0.05)?	Yes									Hillslope	0.9743	0.5808	1.456	1.338		Significant diff. among means (P < 0.05)?	Yes
	Row Factor	53.48	<0,0001	****	Yes						R squared	0.9556									R squared	0.9474									R squared	0.9791									Top	4.878	3.298	1.342	6.047		R squared	0.968
	Column Factor	22.8	<0,0001	****	Yes																																				EC50	0.3349	0.02819	0.9454	5.273
											Brown-Forsythe test										Brown-Forsythe test										Brown-Forsythe test										logEC50	-0.4751	-1.55	-0.0244	0.7221		Brown-Forsythe test
	ANOVA table	SS	DF	MS	F (DFn, DFd)	P value					F (DFn, DFd)	0,8157 (5, 12)									F (DFn, DFd)	0,9000 (5, 12)									F (DFn, DFd)	0,9295 (5, 12)									Span	3.865	2.29	0.3403	5.049		F (DFn, DFd)	0,6717 (6, 21)
	Interaction	8688820032	5	1737764006	F (5, 24) = 168,7	P<0,0001					P value	0.561									P value	0.5118									P value	0.4954															P value	0.6736
	Row Factor	20154771056	1	20154771056	F (1, 24) = 1956	P<0,0001					P value summary	ns									P value summary	ns									P value summary	ns									95% CI (profile likelihood)						P value summary	ns
	Column Factor	8593740663	5	1718748133	F (5, 24) = 166,8	P<0,0001					Are SDs significantly different (P < 0.05)?	No									Are SDs significantly different (P < 0.05)?	No									Are SDs significantly different (P < 0.05)?	No									Bottom	0,7500 to 1,262	0,7122 to 1,305	0,9668 to 1,032	???		Are SDs significantly different (P < 0.05)?	No
	Residual	247235639	24	10301485																																					Hillslope	0,7265 to 1,308	0,2576 to 1,009	0,7246 to ???	???
											ANOVA table	SS	DF	MS	F (DFn, DFd)	P value					ANOVA table	SS	DF	MS	F (DFn, DFd)	P value					ANOVA table	SS	DF	MS	F (DFn, DFd)	P value					Top	4,628 to 5,151	2,990 to 4,187	1,306 to 1,388	???		ANOVA table	SS	DF
	Difference between row means										Treatment (between columns)	169149229	5	33829846	F (5, 12) = 51,61	P<0,0001					Treatment (between columns)	1305913824	5	261182765	F (5, 12) = 43,19	P<0,0001					Treatment (between columns)	8097689807	5	1619537961	F (5, 12) = 112,5	P<0,0001					EC50	0,2191 to 0,5097	0,009546 to 0,2106	0,5399 to 1,565	???		Treatment (between columns)	78158569	6
	Mean of MATa/α	8372									Residual (within columns)	7866579	12	655548							Residual (within columns)	72572442	12	6047704							Residual (within columns)	172722507	12	14393542							logEC50	-0,6593 to -0,2927	-2,020 to -0,6764	-0,2677 to 0,1945	???		Residual (within columns)	2581960	21
	Mean of MATa/a	55694									Total	177015808	17								Total	1378486266	17								Total	8270412315	17														Total	80740529	27
	Difference between means	-47323																																							Goodness of Fit
	SE of difference	1070									Data summary										Data summary										Data summary										Degrees of Freedom	14	11	14	11		Data summary
	95% CI of difference	-49531 to -45114									Number of treatments (columns)	6									Number of treatments (columns)	6									Number of treatments (columns)	6									R squared	0.9818	0.9448	0.9539	0.9897		Number of treatments (columns)	7
											Number of values (total)	18									Number of values (total)	18									Number of values (total)	18									Sum of Squares	0.8829	0.5902	0.01924	0.297		Number of values (total)	28
	Data summary																																								Sy.x	0.2511	0.2316	0.03707	0.1643
	Number of columns (Column Factor)	6									Number of families	1									Number of families	1									Number of families	1									Constraints
	Number of rows (Row Factor)	2									Number of comparisons per family	5									Number of comparisons per family	5									Number of comparisons per family	5									EC50	EC50 > 0	EC50 > 0	EC50 > 0	EC50 > 0		Number of families	1
	Number of values	36									Alpha	0.05									Alpha	0.05									Alpha	0.05															Number of comparisons per family	6
																																									Number of points						Alpha	0.05
	Compare cell means regardless of rows and columns										Dunnett's multiple comparisons test	Mean Diff,	95,00% CI of diff,	Below threshold?	Summary	Adjusted P Value	A-?				Dunnett's multiple comparisons test	Mean Diff,	95,00% CI of diff,	Below threshold?	Summary	Adjusted P Value	A-?				Dunnett's multiple comparisons test	Mean Diff,	95,00% CI of diff,	Below threshold?	Summary	Adjusted P Value	A-?				# of X values	18	15	18	15
											0 vs. 0.01	60	-1858 to 1978	No	ns	0.9999	B	0.01			0 vs. 0.01	-9694	-15520 to -3868	Yes	**	0.0017	B	0.01			0 vs. 0.01	79.33	-8908 to 9067	No	ns	>0,9999	B	0.01			# Y values analyzed	18	15	18	15		Dunnett's multiple comparisons test	Mean Diff,	95,00% CI of diff,
	Number of families	1									0 vs. 0.1	-447	-2365 to 1471	No	ns	0.9358	C	0.1			0 vs. 0.1	-16562	-22388 to -10737	Yes	****	<0,0001	C	0.1			0 vs. 0.1	-370.2	-9358 to 8617	No	ns	0.9998	C	0.1									0 vs. 0.01	-4479	-5171 to -3788
	Number of comparisons per family	66									0 vs. 1	-3639	-5557 to -1721	Yes	***	0.0006	D	1			0 vs. 1	-24629	-30454 to -18803	Yes	****	<0,0001	D	1			0 vs. 1	-8096	-17083 to 891,9	No	ns	0.0824	D	1									0 vs. 0.1	-5501	-6193 to -4809
	Alpha	0.05									0 vs. 10	-7012	-8930 to -5094	Yes	****	<0,0001	E	10			0 vs. 10	-24309	-30134 to -18483	Yes	****	<0,0001	E	10			0 vs. 10	-58552	-67540 to -49565	Yes	****	<0,0001	E	10									0 vs. 1	-4842	-5534 to -4151
											0 vs. 100	-6873	-8791 to -4955	Yes	****	<0,0001	F	100			0 vs. 100	-15695	-21520 to -9869	Yes	****	<0,0001	F	100			0 vs. 100	-24415	-33402 to -15427	Yes	****	<0,0001	F	100									0 vs. 10	-4313	-5004 to -3621
	Tukey's multiple comparisons test	Mean Diff,	95,00% CI of diff,	Below threshold?	Summary	Adjusted P Value																																									0 vs. 100	-4467	-5158 to -3775
											Test details	Mean 1	Mean 2	Mean Diff,	SE of diff,	n1	n2	q	DF		Test details	Mean 1	Mean 2	Mean Diff,	SE of diff,	n1	n2	q	DF		Test details	Mean 1	Mean 2	Mean Diff,	SE of diff,	n1	n2	q	DF								0 vs. 1000	-4194	-4886 to -3503
	MATa/α:0 vs. MATa/α:0.01	238.5	-9210 to 9687	No	ns	>0,9999					0 vs. 0.01	20603	20543	60	661.1	3	3	0.09076	12		0 vs. 0.01	11309	21003	-9694	2008	3	3	4.828	12		0 vs. 0.01	16534	16455	79.33	3098	3	3	0.02561	12
	MATa/α:0 vs. MATa/α:0.1	81.33	-9368 to 9530	No	ns	>0,9999					0 vs. 0.1	20603	21050	-447	661.1	3	3	0.6762	12		0 vs. 0.1	11309	27871	-16562	2008	3	3	8.248	12		0 vs. 0.1	16534	16904	-370.2	3098	3	3	0.1195	12								Test details	Mean 1	Mean 2
	MATa/α:0 vs. MATa/α:1	450	-8999 to 9899	No	ns	>0,9999					0 vs. 1	20603	24242	-3639	661.1	3	3	5.504	12		0 vs. 1	11309	35937	-24629	2008	3	3	12.27	12		0 vs. 1	16534	24630	-8096	3098	3	3	2.613	12								0 vs. 0.01	9862	14341
	MATa/α:0 vs. MATa/α:10	467	-8982 to 9916	No	ns	>0,9999					0 vs. 10	20603	27615	-7012	661.1	3	3	10.61	12		0 vs. 10	11309	35618	-24309	2008	3	3	12.11	12		0 vs. 10	16534	75087	-58552	3098	3	3	18.9	12								0 vs. 0.1	9862	15363
	MATa/α:0 vs. MATa/α:100	-2.5	-9451 to 9446	No	ns	>0,9999					0 vs. 100	20603	27476	-6873	661.1	3	3	10.4	12		0 vs. 100	11309	27004	-15695	2008	3	3	7.816	12		0 vs. 100	16534	40949	-24415	3098	3	3	7.882	12								0 vs. 1	9862	14704
	MATa/α:0 vs. MATa/a:0	-10449	-19898 to -1000	Yes	*	0.0214																																									0 vs. 10	9862	14174
	MATa/α:0 vs. MATa/a:0.01	-12987	-22436 to -3538	Yes	**	0.0022																																									0 vs. 100	9862	14328
	MATa/α:0 vs. MATa/a:0.1	-28611	-38060 to -19162	Yes	****	<0,0001																																									0 vs. 1000	9862	14056
	MATa/α:0 vs. MATa/a:1	-64214	-73662 to -54765	Yes	****	<0,0001
	MATa/α:0 vs. MATa/a:10	-85410	-94859 to -75961	Yes	****	<0,0001
	MATa/α:0 vs. MATa/a:100	-81030	-90479 to -71581	Yes	****	<0,0001
	MATa/α:0.01 vs. MATa/α:0.1	-157.2	-9606 to 9292	No	ns	>0,9999
	MATa/α:0.01 vs. MATa/α:1	211.5	-9237 to 9660	No	ns	>0,9999
	MATa/α:0.01 vs. MATa/α:10	228.5	-9220 to 9677	No	ns	>0,9999
	MATa/α:0.01 vs. MATa/α:100	-241	-9690 to 9208	No	ns	>0,9999
	MATa/α:0.01 vs. MATa/a:0	-10688	-20136 to -1239	Yes	*	0.0174
	MATa/α:0.01 vs. MATa/a:0.01	-13225	-22674 to -3776	Yes	**	0.0018
	MATa/α:0.01 vs. MATa/a:0.1	-28850	-38299 to -19401	Yes	****	<0,0001
	MATa/α:0.01 vs. MATa/a:1	-64452	-73901 to -55003	Yes	****	<0,0001
	MATa/α:0.01 vs. MATa/a:10	-85649	-95097 to -76200	Yes	****	<0,0001
	MATa/α:0.01 vs. MATa/a:100	-81269	-90718 to -71820	Yes	****	<0,0001
	MATa/α:0.1 vs. MATa/α:1	368.7	-9080 to 9818	No	ns	>0,9999
	MATa/α:0.1 vs. MATa/α:10	385.7	-9063 to 9835	No	ns	>0,9999
	MATa/α:0.1 vs. MATa/α:100	-83.83	-9533 to 9365	No	ns	>0,9999
	MATa/α:0.1 vs. MATa/a:0	-10530	-19979 to -1081	Yes	*	0.02
	MATa/α:0.1 vs. MATa/a:0.01	-13068	-22517 to -3619	Yes	**	0.002
	MATa/α:0.1 vs. MATa/a:0.1	-28693	-38141 to -19244	Yes	****	<0,0001
	MATa/α:0.1 vs. MATa/a:1	-64295	-73744 to -54846	Yes	****	<0,0001
	MATa/α:0.1 vs. MATa/a:10	-85491	-94940 to -76042	Yes	****	<0,0001
	MATa/α:0.1 vs. MATa/a:100	-81112	-90560 to -71663	Yes	****	<0,0001
	MATa/α:1 vs. MATa/α:10	17	-9432 to 9466	No	ns	>0,9999
	MATa/α:1 vs. MATa/α:100	-452.5	-9901 to 8996	No	ns	>0,9999
	MATa/α:1 vs. MATa/a:0	-10899	-20348 to -1450	Yes	*	0.0145
	MATa/α:1 vs. MATa/a:0.01	-13437	-22886 to -3988	Yes	**	0.0014
	MATa/α:1 vs. MATa/a:0.1	-29061	-38510 to -19612	Yes	****	<0,0001
	MATa/α:1 vs. MATa/a:1	-64664	-74112 to -55215	Yes	****	<0,0001
	MATa/α:1 vs. MATa/a:10	-85860	-95309 to -76411	Yes	****	<0,0001
	MATa/α:1 vs. MATa/a:100	-81480	-90929 to -72031	Yes	****	<0,0001
	MATa/α:10 vs. MATa/α:100	-469.5	-9918 to 8979	No	ns	>0,9999
	MATa/α:10 vs. MATa/a:0	-10916	-20365 to -1467	Yes	*	0.0142
	MATa/α:10 vs. MATa/a:0.01	-13454	-22903 to -4005	Yes	**	0.0014
	MATa/α:10 vs. MATa/a:0.1	-29078	-38527 to -19629	Yes	****	<0,0001
	MATa/α:10 vs. MATa/a:1	-64681	-74129 to -55232	Yes	****	<0,0001
	MATa/α:10 vs. MATa/a:10	-85877	-95326 to -76428	Yes	****	<0,0001
	MATa/α:10 vs. MATa/a:100	-81497	-90946 to -72048	Yes	****	<0,0001
	MATa/α:100 vs. MATa/a:0	-10447	-19895 to -997,5	Yes	*	0.0215
	MATa/α:100 vs. MATa/a:0.01	-12984	-22433 to -3535	Yes	**	0.0022
	MATa/α:100 vs. MATa/a:0.1	-28609	-38058 to -19160	Yes	****	<0,0001
	MATa/α:100 vs. MATa/a:1	-64211	-73660 to -54762	Yes	****	<0,0001
	MATa/α:100 vs. MATa/a:10	-85408	-94856 to -75959	Yes	****	<0,0001
	MATa/α:100 vs. MATa/a:100	-81028	-90477 to -71579	Yes	****	<0,0001
	MATa/a:0 vs. MATa/a:0.01	-2538	-11987 to 6911	No	ns	0.9971
	MATa/a:0 vs. MATa/a:0.1	-18162	-27611 to -8713	Yes	****	<0,0001
	MATa/a:0 vs. MATa/a:1	-53765	-63213 to -44316	Yes	****	<0,0001
	MATa/a:0 vs. MATa/a:10	-74961	-84410 to -65512	Yes	****	<0,0001
	MATa/a:0 vs. MATa/a:100	-70581	-80030 to -61132	Yes	****	<0,0001
	MATa/a:0.01 vs. MATa/a:0.1	-15624	-25073 to -6175	Yes	***	0.0002
	MATa/a:0.01 vs. MATa/a:1	-51227	-60676 to -41778	Yes	****	<0,0001
	MATa/a:0.01 vs. MATa/a:10	-72423	-81872 to -62974	Yes	****	<0,0001
	MATa/a:0.01 vs. MATa/a:100	-68043	-77492 to -58594	Yes	****	<0,0001
	MATa/a:0.1 vs. MATa/a:1	-35602	-45051 to -26153	Yes	****	<0,0001
	MATa/a:0.1 vs. MATa/a:10	-56799	-66248 to -47350	Yes	****	<0,0001
	MATa/a:0.1 vs. MATa/a:100	-52419	-61868 to -42970	Yes	****	<0,0001
	MATa/a:1 vs. MATa/a:10	-21197	-30645 to -11748	Yes	****	<0,0001
	MATa/a:1 vs. MATa/a:100	-16817	-26266 to -7368	Yes	****	<0,0001
	MATa/a:10 vs. MATa/a:100	4380	-5069 to 13829	No	ns	0.8641
	Test details	Mean 1	Mean 2	Mean Diff,	SE of diff,	N1	N2	q	DF
	MATa/α:0 vs. MATa/α:0.01	8577	8339	238.5	2621	3	3	0.1287	24
	MATa/α:0 vs. MATa/α:0.1	8577	8496	81.33	2621	3	3	0.04389	24
	MATa/α:0 vs. MATa/α:1	8577	8127	450	2621	3	3	0.2428	24
	MATa/α:0 vs. MATa/α:10	8577	8110	467	2621	3	3	0.252	24
	MATa/α:0 vs. MATa/α:100	8577	8580	-2.5	2621	3	3	0.001349	24
	MATa/α:0 vs. MATa/a:0	8577	19026	-10449	2621	3	3	5.639	24
	MATa/α:0 vs. MATa/a:0.01	8577	21564	-12987	2621	3	3	7.008	24
	MATa/α:0 vs. MATa/a:0.1	8577	37189	-28611	2621	3	3	15.44	24
	MATa/α:0 vs. MATa/a:1	8577	72791	-64214	2621	3	3	34.65	24
	MATa/α:0 vs. MATa/a:10	8577	93987	-85410	2621	3	3	46.09	24
	MATa/α:0 vs. MATa/a:100	8577	89608	-81030	2621	3	3	43.73	24
	MATa/α:0.01 vs. MATa/α:0.1	8339	8496	-157.2	2621	3	3	0.08481	24
	MATa/α:0.01 vs. MATa/α:1	8339	8127	211.5	2621	3	3	0.1141	24
	MATa/α:0.01 vs. MATa/α:10	8339	8110	228.5	2621	3	3	0.1233	24
	MATa/α:0.01 vs. MATa/α:100	8339	8580	-241	2621	3	3	0.1301	24
	MATa/α:0.01 vs. MATa/a:0	8339	19026	-10688	2621	3	3	5.767	24
	MATa/α:0.01 vs. MATa/a:0.01	8339	21564	-13225	2621	3	3	7.137	24
	MATa/α:0.01 vs. MATa/a:0.1	8339	37189	-28850	2621	3	3	15.57	24
	MATa/α:0.01 vs. MATa/a:1	8339	72791	-64452	2621	3	3	34.78	24
	MATa/α:0.01 vs. MATa/a:10	8339	93987	-85649	2621	3	3	46.22	24
	MATa/α:0.01 vs. MATa/a:100	8339	89608	-81269	2621	3	3	43.86	24
	MATa/α:0.1 vs. MATa/α:1	8496	8127	368.7	2621	3	3	0.199	24
	MATa/α:0.1 vs. MATa/α:10	8496	8110	385.7	2621	3	3	0.2081	24
	MATa/α:0.1 vs. MATa/α:100	8496	8580	-83.83	2621	3	3	0.04524	24
	MATa/α:0.1 vs. MATa/a:0	8496	19026	-10530	2621	3	3	5.683	24
	MATa/α:0.1 vs. MATa/a:0.01	8496	21564	-13068	2621	3	3	7.052	24
	MATa/α:0.1 vs. MATa/a:0.1	8496	37189	-28693	2621	3	3	15.48	24
	MATa/α:0.1 vs. MATa/a:1	8496	72791	-64295	2621	3	3	34.7	24
	MATa/α:0.1 vs. MATa/a:10	8496	93987	-85491	2621	3	3	46.14	24
	MATa/α:0.1 vs. MATa/a:100	8496	89608	-81112	2621	3	3	43.77	24
	MATa/α:1 vs. MATa/α:10	8127	8110	17	2621	3	3	0.009174	24
	MATa/α:1 vs. MATa/α:100	8127	8580	-452.5	2621	3	3	0.2442	24
	MATa/α:1 vs. MATa/a:0	8127	19026	-10899	2621	3	3	5.882	24
	MATa/α:1 vs. MATa/a:0.01	8127	21564	-13437	2621	3	3	7.251	24
	MATa/α:1 vs. MATa/a:0.1	8127	37189	-29061	2621	3	3	15.68	24
	MATa/α:1 vs. MATa/a:1	8127	72791	-64664	2621	3	3	34.9	24
	MATa/α:1 vs. MATa/a:10	8127	93987	-85860	2621	3	3	46.33	24
	MATa/α:1 vs. MATa/a:100	8127	89608	-81480	2621	3	3	43.97	24
	MATa/α:10 vs. MATa/α:100	8110	8580	-469.5	2621	3	3	0.2534	24
	MATa/α:10 vs. MATa/a:0	8110	19026	-10916	2621	3	3	5.891	24
	MATa/α:10 vs. MATa/a:0.01	8110	21564	-13454	2621	3	3	7.26	24
	MATa/α:10 vs. MATa/a:0.1	8110	37189	-29078	2621	3	3	15.69	24
	MATa/α:10 vs. MATa/a:1	8110	72791	-64681	2621	3	3	34.9	24
	MATa/α:10 vs. MATa/a:10	8110	93987	-85877	2621	3	3	46.34	24
	MATa/α:10 vs. MATa/a:100	8110	89608	-81497	2621	3	3	43.98	24
	MATa/α:100 vs. MATa/a:0	8580	19026	-10447	2621	3	3	5.637	24
	MATa/α:100 vs. MATa/a:0.01	8580	21564	-12984	2621	3	3	7.007	24
	MATa/α:100 vs. MATa/a:0.1	8580	37189	-28609	2621	3	3	15.44	24
	MATa/α:100 vs. MATa/a:1	8580	72791	-64211	2621	3	3	34.65	24
	MATa/α:100 vs. MATa/a:10	8580	93987	-85408	2621	3	3	46.09	24
	MATa/α:100 vs. MATa/a:100	8580	89608	-81028	2621	3	3	43.73	24
	MATa/a:0 vs. MATa/a:0.01	19026	21564	-2538	2621	3	3	1.37	24
	MATa/a:0 vs. MATa/a:0.1	19026	37189	-18162	2621	3	3	9.801	24
	MATa/a:0 vs. MATa/a:1	19026	72791	-53765	2621	3	3	29.01	24
	MATa/a:0 vs. MATa/a:10	19026	93987	-74961	2621	3	3	40.45	24
	MATa/a:0 vs. MATa/a:100	19026	89608	-70581	2621	3	3	38.09	24
	MATa/a:0.01 vs. MATa/a:0.1	21564	37189	-15624	2621	3	3	8.432	24
	MATa/a:0.01 vs. MATa/a:1	21564	72791	-51227	2621	3	3	27.64	24
	MATa/a:0.01 vs. MATa/a:10	21564	93987	-72423	2621	3	3	39.08	24
	MATa/a:0.01 vs. MATa/a:100	21564	89608	-68043	2621	3	3	36.72	24
	MATa/a:0.1 vs. MATa/a:1	37189	72791	-35602	2621	3	3	19.21	24
	MATa/a:0.1 vs. MATa/a:10	37189	93987	-56799	2621	3	3	30.65	24
	MATa/a:0.1 vs. MATa/a:100	37189	89608	-52419	2621	3	3	28.29	24
	MATa/a:1 vs. MATa/a:10	72791	93987	-21197	2621	3	3	11.44	24
	MATa/a:1 vs. MATa/a:100	72791	89608	-16817	2621	3	3	9.075	24
	MATa/a:10 vs. MATa/a:100	93987	89608	4380	2621	3	3
[truncated: 30 more columns]
