# Supplementary material for: Engineered cell differentiation and sexual reproduction in probiotic and mating yeasts
Source: Nat Commun. 2022 Oct 19;13:6201. doi: 10.1038/s41467-022-33961-y (PMC9582028; doi:10.1038/s41467-022-33961-y)
Supplement: Supplementary file 15 — Supplementary Data 11 [file 41467_2022_33961_MOESM15_ESM.xlsx]

## Sheet: Sheet1
	Correlation of Multiple Variable Data - Pearson r Correlation							Simple Linear Regression - Fig. 3A-C, Supplementary Figure 3A
	Parameter #1	Parameter #2	Pearson r value	R^2	95% CI	P value			All designs - Fig. 3A	Promoters - Fig. 3B			GPCRs - Fig. 3C				GPCRs, PPGK1 only - Supplementary Figure 3A
	GFP fluorescense (MFI)	SSC-A	0.958365	0.918464	0,9459 to 0,9680	1.85764e-118			All data	PPGK1-Gα	PALD6-Gα	PRNR2-Gα	A2bR	MT1	Mam2	5-HT4b	A2bR, PPGK1-Gα	MT1, PPGK1-Gα	Mam2, PPGK1-Gα	5-HT4b, PPGK1-Gα
	GFP fluorescense (MFI)	FSC-A	0.901171	0.81211	0,8727 to 0,9236	1.22641e-79		Best-fit values
	SSC-A	FSC-A	0.938341	0.880484	0,9201 to 0,9525	1.11683e-100		Slope	2.287	2.028	1.956	2.317	2.654	2.378	2.176	2.1	2.896	4.53	1.731	2.342
								Y-intercept	59176	55818	63680	68666	63395	57158	52481	58761	55699	46339	56079	52017
								X-intercept	-25877	-27529	-32563	-29641	-23888	-24035	-24119	-27988	-19236	-10230	-32390	-22208
	Sample size (n)	216						1/slope	0.4373	0.4932	0.5114	0.4317	0.3768	0.4205	0.4596	0.4763	0.3454	0.2208	0.5776	0.4269
								Std. Error
								Slope	0.04658	0.08875	0.08081	0.04923	0.0684	0.04534	0.1462	0.07301	0.0827	0.066	0.1309	0.1798
								Y-intercept	1575	2262	2350	2166	2239	1583	6399	1405	1729	298.5	5371	3853
								95% Confidence Intervals
								Slope	2,195 to 2,379	1,851 to 2,205	1,794 to 2,117	2,218 to 2,415	2,517 to 2,791	2,287 to 2,469	1,882 to 2,469	1,953 to 2,246	2,720 to 3,071	4,390 to 4,669	1,454 to 2,009	1,961 to 2,724
								Y-intercept	56071 to 62281	51306 to 60330	58992 to 68368	64346 to 72987	58902 to 67887	53980 to 60335	39640 to 65322	55942 to 61581	52034 to 59364	45706 to 46972	44693 to 67465	43848 to 60186
								X-intercept	-28205 to -23714	-32116 to -23623	-37743 to -28133	-32758 to -26763	-26771 to -21266	-26212 to -22002	-34471 to -16160	-31096 to -25255	-21554 to -17156	-10673 to -9813	-45983 to -22452	-29801 to -16580
								Goodness of Fit
								R squared	0.9185	0.8817	0.8932	0.9694	0.9666	0.9814	0.8098	0.9408	0.9871	0.9966	0.9162	0.9138
								Sy.x	15432	14437	12849	10204	10856	7980	17941	8686	5721	856.3	9969	12433
								Is slope significantly non-zero?
								F	2411	522	585.7	2214	1505	2751	221.4	826.9	1226	4710	174.9	169.6
								DFn, DFd	1, 214	1, 70	1, 70	1, 70	1, 52	1, 52	1, 52	1, 52	1, 16	1, 16	1, 16	1, 16
								P value	<0,0001	<0,0001	<0,0001	<0,0001	<0,0001	<0,0001	<0,0001	<0,0001	<0,0001	<0,0001	<0,0001	<0,0001
								Deviation from zero?	Significant	Significant	Significant	Significant	Significant	Significant	Significant	Significant	Significant	Significant	Significant	Significant
								Equation	Y = 2,287*X + 59176	Y = 2,028*X + 55818	Y = 1,956*X + 63680	Y = 2,317*X + 68666	Y = 2,654*X + 63395	Y = 2,378*X + 57158	Y = 2,176*X + 52481	Y = 2,100*X + 58761	Y = 2,896*X + 55699	Y = 4,530*X + 46339	Y = 1,731*X + 56079	Y = 2,342*X + 52017
								Data
								Number of X values	216	180	198	216	54	108	162	216	18	36	54	72
								Maximum number of Y replicates	1	1	1	1	1	1	1	1	1	1	1	1
								Total number of values	216	72	72	72	54	54	54	54	18	18	18	18
								Number of missing values	0	108	126	144	0	54	108	162	0	18	36	54
