# Supplementary material for: Engineered cell differentiation and sexual reproduction in probiotic and mating yeasts
Source: Nat Commun. 2022 Oct 19;13:6201. doi: 10.1038/s41467-022-33961-y (PMC9582028; doi:10.1038/s41467-022-33961-y)
Supplement: Supplementary file 16 — Supplementary Data 12 [file 41467_2022_33961_MOESM16_ESM.xlsx]

## Sheet: Sheet1
	Adenosine (semi-synthetic mating) - Two-way ANOVA, Dunnett's multiple comparison test - Fig. 4B										P-factor (semi-synthetic mating) - Two-way ANOVA, Dunnett's multiple comparison test - Fig. 4C										Melatonin (semi-synthetic mating) - Two-way ANOVA, Dunnett's multiple comparison test - Fig. 4D										Serotonin (semi-synthetic mating) - Two-way ANOVA, Dunnett's multiple comparison test - Fig. 4E
	Two-way ANOVA	Ordinary									Two-way ANOVA	Ordinary									Two-way ANOVA	Ordinary									Two-way ANOVA	Ordinary
	Alpha	0.05									Alpha	0.05									Alpha	0.05									Alpha	0.05
	Source of Variation	% of total variation	P value	P value summary	Significant?						Source of Variation	% of total variation	P value	P value summary	Significant?						Source of Variation	% of total variation	P value	P value summary	Significant?						Source of Variation	% of total variation	P value	P value summary	Significant?
	Interaction	7.438	<0,0001	****	Yes						Interaction	12.33	<0,0001	****	Yes						Interaction	7.876	<0,0001	****	Yes						Interaction	4.738	<0,0001	****	Yes
	Concentration	3.64	<0,0001	****	Yes						Concentration	9.948	<0,0001	****	Yes						Concentration	6.36	<0,0001	****	Yes						Concentration	1.436	<0,0001	****	Yes
	Type	86.3	<0,0001	****	Yes						Type	73.64	<0,0001	****	Yes						Type	84.5	<0,0001	****	Yes						Type	92.47	<0,0001	****	Yes
	ANOVA table	SS	DF	MS	F (DFn, DFd)	P value					ANOVA table	SS	DF	MS	F (DFn, DFd)	P value					ANOVA table	SS (Type III)	DF	MS	F (DFn, DFd)	P value					ANOVA table	SS	DF	MS	F (DFn, DFd)	P value
	Interaction	1221	6	203.5	F (6, 48) = 22,73	P<0,0001					Interaction	2164	9	240.4	F (9, 64) = 21,49	P<0,0001					Interaction	1011	12	84.26	F (12, 76) = 71,96	P<0,0001					Interaction	1973	12	164.4	F (12, 80) = 23,31	P<0,0001
	Concentration	597.5	3	199.2	F (3, 48) = 22,25	P<0,0001					Concentration	1746	3	582	F (3, 64) = 52,02	P<0,0001					Concentration	816.5	3	272.2	F (3, 76) = 232,4	P<0,0001					Concentration	598	3	199.3	F (3, 80) = 28,27	P<0,0001
	Type	14164	2	7082	F (2, 48) = 791,1	P<0,0001					Type	12924	3	4308	F (3, 64) = 385,1	P<0,0001					Type	10848	4	2712	F (4, 76) = 2316	P<0,0001					Type	38501	4	9625	F (4, 80) = 1365	P<0,0001
	Residual	429.7	48	8.952							Residual	716	64	11.19							Residual	88.98	76	1.171							Residual	564.2	80	7.052
	Data summary										Data summary										Data summary										Data summary
	Number of columns (Type)	3									Number of columns (Type)	4									Number of columns (Type)	5									Number of columns (Type)	5
	Number of rows (Concentration)	4									Number of rows (Concentration)	4									Number of rows (Concentration)	4									Number of rows (Concentration)	4
	Number of values	60									Number of values	80									Number of values	96									Number of values	100
	Compare each cell mean with the control (upper-left) cell mean										Compare each cell mean with the control (upper-left) cell mean										Compare each cell mean with the control (upper-left) cell mean										Compare each cell mean with the control (upper-left) cell mean
	Number of families	1									Number of families	1									Number of families	1									Number of families	1
	Number of comparisons per family	11									Number of comparisons per family	15									Number of comparisons per family	19									Number of comparisons per family	19
	Alpha	0.05									Alpha	0.05									Alpha	0.05									Alpha	0.05
	Dunnett's multiple comparisons test	Mean Diff,	95,00% CI of diff,	Below threshold?	Summary	Adjusted P Value					Dunnett's multiple comparisons test	Mean Diff,	95,00% CI of diff,	Below threshold?	Summary	Adjusted P Value					Dunnett's multiple comparisons test	Predicted (LS) mean diff,	95,00% CI of diff,	Below threshold?	Summary	Adjusted P Value					Dunnett's multiple comparisons test	Mean Diff,	95,00% CI of diff,	Below threshold?	Summary	Adjusted P Value
	0:No adenosine prod. vs. 0:Positive control	-36.58	-41,98 to -31,19	Yes	****	<0,0001					0:No Production vs. 0:Production	-17.5	-23,67 to -11,33	Yes	****	<0,0001					0:No melatonin prod. vs. 0:Low melatonin prod.	-7.343	-9,379 to -5,307	Yes	****	<0,0001					0:No serotonin prod. vs. 0:Low serotonin prod.	-4.183	-9,162 to 0,7964	No	ns	0.1544
	0:No adenosine prod. vs. 0:Negative control	1.024	-4,373 to 6,422	No	ns	0.9991					0:No Production vs. 0:Positive control	-31.28	-37,45 to -25,11	Yes	****	<0,0001					0:No melatonin prod. vs. 0:High melatonin prod.	-17.4	-19,44 to -15,36	Yes	****	<0,0001					0:No serotonin prod. vs. 0:High serotonin prod.	-30.61	-35,59 to -25,63	Yes	****	<0,0001
	0:No adenosine prod. vs. 1:No adenosine prod.	-8.212	-13,61 to -2,815	Yes	***	0.0007					0:No Production vs. 0:Negative control	1.626	-4,542 to 7,794	No	ns	0.9952					0:No melatonin prod. vs. 0:Positive control	-33.6	-35,63 to -31,56	Yes	****	<0,0001					0:No serotonin prod. vs. 0:Positive control	-44.39	-49,37 to -39,41	Yes	****	<0,0001
	0:No adenosine prod. vs. 1:Positive control	-36.37	-41,77 to -30,98	Yes	****	<0,0001					0:No Production vs. 0.1:No Production	-29.85	-36,02 to -23,68	Yes	****	<0,0001					0:No melatonin prod. vs. 0:Negative control	0.2352	-1,924 to 2,395	No	ns	0.9996					0:No serotonin prod. vs. 0:Negative control	-0.5046	-5,484 to 4,475	No	ns	0.9996
	0:No adenosine prod. vs. 1:Negative control	0.7272	-4,670 to 6,125	No	ns	0.9994					0:No Production vs. 0.1:Production	-20.88	-27,05 to -14,71	Yes	****	<0,0001					0:No melatonin prod. vs. 1:No melatonin prod.	-18.83	-20,86 to -16,79	Yes	****	<0,0001					0:No serotonin prod. vs. 1:No serotonin prod.	-4.863	-9,842 to 0,1169	No	ns	0.0598
	0:No adenosine prod. vs. 10:No adenosine prod.	-18.07	-23,46 to -12,67	Yes	****	<0,0001					0:No Production vs. 0.1:Positive control	-37.73	-43,89 to -31,56	Yes	****	<0,0001					0:No melatonin prod. vs. 1:Low melatonin prod.	-17.79	-19,83 to -15,75	Yes	****	<0,0001					0:No serotonin prod. vs. 1:Low serotonin prod.	-7.816	-12,80 to -2,836	Yes	***	0.0002
	0:No adenosine prod. vs. 10:Positive control	-36.27	-41,67 to -30,87	Yes	****	<0,0001					0:No Production vs. 0.1:Negative control	1.27	-4,898 to 7,438	No	ns	0.9991					0:No melatonin prod. vs. 1:High melatonin prod.	-18.98	-21,01 to -16,94	Yes	****	<0,0001					0:No serotonin prod. vs. 1:High serotonin prod.	-34.87	-39,85 to -29,89	Yes	****	<0,0001
	0:No adenosine prod. vs. 10:Negative control	0.8411	-4,556 to 6,238	No	ns	0.9993					0:No Production vs. 1:No Production	-8.625	-14,79 to -2,457	Yes	**	0.0017					0:No melatonin prod. vs. 1:Positive control	-34.47	-36,51 to -32,44	Yes	****	<0,0001					0:No serotonin prod. vs. 1:Positive control	-57.16	-62,13 to -52,18	Yes	****	<0,0001
	0:No adenosine prod. vs. 100:No adenosine prod.	-25.08	-30,48 to -19,69	Yes	****	<0,0001					0:No Production vs. 1:Production	-8.079	-14,25 to -1,911	Yes	**	0.0038					0:No melatonin prod. vs. 1:Negative control	0.0929	-2,067 to 2,252	No	ns	0.9999					0:No serotonin prod. vs. 1:Negative control	-0.4844	-5,464 to 4,495	No	ns	0.9996
	0:No adenosine prod. vs. 100:Positive control	-36.22	-41,62 to -30,82	Yes	****	<0,0001					0:No Production vs. 1:Positive control	-39.69	-45,86 to -33,52	Yes	****	<0,0001					0:No melatonin prod. vs. 10:No melatonin prod.	-18.67	-20,70 to -16,63	Yes	****	<0,0001					0:No serotonin prod. vs. 10:No serotonin prod.	-10.74	-15,72 to -5,764	Yes	****	<0,0001
	0:No adenosine prod. vs. 100:Negative control	0.7781	-4,619 to 6,175	No	ns	0.9994					0:No Production vs. 1:Negative control	1.297	-4,871 to 7,465	No	ns	0.9991					0:No melatonin prod. vs. 10:Low melatonin prod.	-18.86	-20,89 to -16,82	Yes	****	<0,0001					0:No serotonin prod. vs. 10:Low serotonin prod.	-12.19	-17,17 to -7,211	Yes	****	<0,0001
											0:No Production vs. 10:No Production	-6.897	-13,06 to -0,7285	Yes	*	0.02					0:No melatonin prod. vs. 10:High melatonin prod.	-20.09	-22,13 to -18,05	Yes	****	<0,0001					0:No serotonin prod. vs. 10:High serotonin prod.	-31.06	-36,04 to -26,09	Yes	****	<0,0001
											0:No Production vs. 10:Production	-3.885	-10,05 to 2,283	No	ns	0.4566					0:No melatonin prod. vs. 10:Positive control	-35.78	-37,82 to -33,75	Yes	****	<0,0001					0:No serotonin prod. vs. 10:Positive control	-52.74	-57,72 to -47,76	Yes	****	<0,0001
	Test details	Mean 1	Mean 2	Mean Diff,	SE of diff,	N1	N2	q	DF		0:No Production vs. 10:Positive control	-27.61	-33,78 to -21,44	Yes	****	<0,0001					0:No melatonin prod. vs. 10:Negative control	-0.162	-2,321 to 1,997	No	ns	0.9997					0:No serotonin prod. vs. 10:Negative control	-0.7921	-5,772 to 4,187	No	ns	0.9993
											0:No Production vs. 10:Negative control	1.02	-5,148 to 7,188	No	ns	0.9993					0:No melatonin prod. vs. 100:No melatonin prod.	-19.93	-21,97 to -17,90	Yes	****	<0,0001					0:No serotonin prod. vs. 100:No serotonin prod.	-5.471	-10,45 to -0,4920	Yes	*	0.0226
	0:No adenosine prod. vs. 0:Positive control	3.712	40.3	-36.58	1.892	5	5	19.33	48												0:No melatonin prod. vs. 100:Low melatonin prod.	-19.28	-21,32 to -17,24	Yes	****	<0,0001					0:No serotonin prod. vs. 100:Low serotonin prod.	-5.52	-10,50 to -0,5408	Yes	*	0.0208
	0:No adenosine prod. vs. 0:Negative control	3.712	2.688	1.024	1.892	5	5	0.5414	48												0:No melatonin prod. vs. 100:High melatonin prod.	-19.16	-21,19 to -17,12	Yes	****	<0,0001					0:No serotonin prod. vs. 100:High serotonin prod.	-13.2	-18,18 to -8,221	Yes	****	<0,0001
	0:No adenosine prod. vs. 1:No adenosine prod.	3.712	11.92	-8.212	1.892	5	5	4.34	48		Test details	Mean 1	Mean 2	Mean Diff,	SE of diff,	N1	N2	q	DF		0:No melatonin prod. vs. 100:Positive control	-33.36	-35,39 to -31,32	Yes	****	<0,0001					0:No serotonin prod. vs. 100:Positive control	-59.9	-64,88 to -54,92	Yes	****	<0,0001
	0:No adenosine prod. vs. 1:Positive control	3.712	40.09	-36.37	1.892	5	5	19.22	48												0:No melatonin prod. vs. 100:Negative control	-0.0964	-2,256 to 2,063	No	ns	0.9999					0:No serotonin prod. vs. 100:Negative control	-0.6734	-5,653 to 4,306	No	ns	0.9994
	0:No adenosine prod. vs. 1:Negative control	3.712	2.985	0.7272	1.892	5	5	0.3843	48		0:No Production vs. 0:Production	4.945	22.44	-17.5	2.115	5	5	8.272	64
	0:No adenosine prod. vs. 10:No adenosine prod.	3.712	21.78	-18.07	1.892	5	5	9.547	48		0:No Production vs. 0:Positive control	4.945	36.22	-31.28	2.115	5	5	14.79	64
	0:No adenosine prod. vs. 10:Positive control	3.712	39.98	-36.27	1.892	5	5	19.17	48		0:No Production vs. 0:Negative control	4.945	3.319	1.626	2.115	5	5	0.7686	64		Test details	Predicted (LS) mean 1	Predicted (LS) mean 2	Predicted (LS) mean diff,	SE of diff,	N1	N2	q	DF		Test details	Mean 1	Mean 2	Mean Diff,	SE of diff,	N1	N2	q	DF
	0:No adenosine prod. vs. 10:Negative control	3.712	2.871	0.8411	1.892	5	5	0.4445	48		0:No Production vs. 0.1:No Production	4.945	34.79	-29.85	2.115	5	5	14.11	64
	0:No adenosine prod. vs. 100:No adenosine prod.	3.712	28.8	-25.08	1.892	5	5	13.26	48		0:No Production vs. 0.1:Production	4.945	25.83	-20.88	2.115	5	5	9.87	64		0:No melatonin prod. vs. 0:Low melatonin prod.	3.204	10.55	-7.343	0.6844	5	5	10.73	76		0:No serotonin prod. vs. 0:Low serotonin prod.	3.648	7.831	-4.183	1.68	5	5	2.491	80
	0:No adenosine prod. vs. 100:Positive control	3.712	39.93	-36.22	1.892	5	5	19.14	48		0:No Production vs. 0.1:Positive control	4.945	42.67	-37.73	2.115	5	5	17.83	64		0:No melatonin prod. vs. 0:High melatonin prod.	3.204	20.6	-17.4	0.6844	5	5	25.43	76		0:No serotonin prod. vs. 0:High serotonin prod.	3.648	34.26	-30.61	1.68	5	5	18.22	80
	0:No adenosine prod. vs. 100:Negative control	3.712	2.934	0.7781	1.892	5	5	0.4112	48		0:No Production vs. 0.1:Negative control	4.945	3.675	1.27	2.115	5	5	0.6003	64		0:No melatonin prod. vs. 0:Positive control	3.204	36.8	-33.6	0.6844	5	5	49.09	76		0:No serotonin prod. vs. 0:Positive control	3.648	48.04	-44.39	1.68	5	5	26.43	80
											0:No Production vs. 1:No Production	4.945	13.57	-8.625	2.115	5	5	4.077	64		0:No melatonin prod. vs. 0:Negative control	3.204	2.968	0.2352	0.7259	5	4	0.324	76		0:No serotonin prod. vs. 0:Negative control	3.648	4.152	-0.5046	1.68	5	5	0.3004	80
											0:No Production vs. 1:Production	4.945	13.02	-8.079	2.115	5	5	3.819	64		0:No melatonin prod. vs. 1:No melatonin prod.	3.204	22.03	-18.83	0.6844	5	5	27.51	76		0:No serotonin prod. vs. 1:No serotonin prod.	3.648	8.51	-4.863	1.68	5	5	2.895	80
											0:No Production vs. 1:Positive control	4.945	44.64	-39.69	2.115	5	5	18.76	64		0:No melatonin prod. vs. 1:Low melatonin prod.	3.204	20.99	-17.79	0.6844	5	5	26	76		0:No serotonin prod. vs. 1:Low serotonin prod.	3.648	11.46	-7.816	1.68	5	5	4.653	80
											0:No Production vs. 1:Negative control	4.945	3.648	1.297	2.115	5	5	0.6131	64		0:No melatonin prod. vs. 1:High melatonin prod.	3.204	22.18	-18.98	0.6844	5	5	27.73	76		0:No serotonin prod. vs. 1:High serotonin prod.	3.648	38.52	-34.87	1.68	5	5	20.76	80
											0:No Production vs. 10:No Production	4.945	11.84	-6.897	2.115	5	5	3.26	64		0:No melatonin prod. vs. 1:Positive control	3.204	37.68	-34.47	0.6844	5	5	50.37	76		0:No serotonin prod. vs. 1:Positive control	3.648	60.8	-57.16	1.68	5	5	34.03	80
											0:No Production vs. 10:Production	4.945	8.83	-3.885	2.115	5	5	1.837	64		0:No melatonin prod. vs. 1:Negative control	3.204	3.111	0.0929	0.7259	5	4	0.128	76		0:No serotonin prod. vs. 1:Negative control	3.648	4.132	-0.4844	1.68	5	5	0.2884	80
											0:No Production vs. 10:Positive control	4.945	32.55	-27.61	2.115	5	5	13.05	64		0:No melatonin prod. vs. 10:No melatonin prod.	3.204	21.87	-18.67	0.6844	5	5	27.28	76		0:No serotonin prod. vs. 10:No serotonin prod.	3.648	14.39	-10.74	1.68	5	5	6.397	80
											0:No Production vs. 10:Negative control	4.945	3.924	1.02	2.115	5	5	0.4823	64		0:No melatonin prod. vs. 10:Low melatonin prod.	3.204	22.06	-18.86	0.6844	5	5	27.56	76		0:No serotonin prod. vs. 10:Low serotonin prod.	3.648	15.84	-12.19	1.68	5	5	7.258	80
																					0:No melatonin prod. vs. 10:High melatonin prod.	3.204	23.29	-20.09	0.6844	5	5	29.35	76		0:No serotonin prod. vs. 10:High serotonin prod.	3.648	34.71	-31.06	1.68	5	5	18.5	80
																					0:No melatonin prod. vs. 10:Positive control	3.204	38.99	-35.78	0.6844	5	5	52.29	76		0:No serotonin prod. vs. 10:Positive control	3.648	56.39	-52.74	1.68	5	5	31.4	80
																					0:No melatonin prod. vs. 10:Negative control	3.204	3.366	-0.162	0.7259	5	4	0.2232	76		0:No serotonin prod. vs. 10:Negative control	3.648	4.44	-0.7921	1.68	5	5	0.4716	80
																					0:No melatonin prod. vs. 100:No melatonin prod.	3.204	23.14	-19.93	0.6844	5	5	29.13	76		0:No serotonin prod. vs. 100:No serotonin prod.	3.648	9.119	-5.471	1.68	5	5	3.258	80
																					0:No melatonin prod. vs. 100:Low melatonin prod.	3.204	22.48	-19.28	0.6844	5	5	28.17	76		0:No serotonin prod. vs. 100:Low serotonin prod.	3.648	9.168	-5.52	1.68	5	5	3.287	80
																					0:No melatonin prod. vs. 100:High melatonin prod.	3.204	22.36	-19.16	0.6844	5	5	28	76		0:No serotonin prod. vs. 100:High serotonin prod.	3.648	16.85	-13.2	1.68	5	5	7.86	80
																					0:No melatonin prod. vs. 100:Positive control	3.204	36.56	-33.36	0.6844	5	5	48.74	76		0:No serotonin prod. vs. 100:Positive control	3.648	63.55	-59.9	1.68	5	5	35.67	80
																					0:No melatonin prod. vs. 100:Negative control	3.204	3.3	-0.0964	0.7259	5	4	0.1328	76		0:No serotonin prod. vs. 100:Negative control	3.648	4.321	-0.6734	1.68	5	5	0.4009	80
