# Supplementary material for: Engineered cell differentiation and sexual reproduction in probiotic and mating yeasts
Source: Nat Commun. 2022 Oct 19;13:6201. doi: 10.1038/s41467-022-33961-y (PMC9582028; doi:10.1038/s41467-022-33961-y)
Supplement: Supplementary file 17 — Supplementary Data 13 [file 41467_2022_33961_MOESM17_ESM.xlsx]

## Sheet: Sheet1
	Melatonin - Adenosine (full synthetic mating) - Two-way ANOVA, Dunnett's multiple comparison test - Fig. 5B										Serotonin - Adenosine (full synthetic mating) - Two-way ANOVA, Dunnett's multiple comparison test - Fig. 5C										Serotonin - Melatonin (full synthetic mating) - Two-way ANOVA, Dunnett's multiple comparison test - Fig. 5D										Adenosine - Serotonin - Ratios - (full synthetic mating) - Two-way ANOVA, Tukey's multiple comparisons test - Fig. 5E										Melatonin - Serotonin - Ratios - (full synthetic mating) - Two-way ANOVA, Tukey's multiple comparisons test - Fig. 5F
	Two-way ANOVA										Two-way ANOVA	Ordinary									Two-way ANOVA	Ordinary									Two-way ANOVA	Ordinary									Two-way ANOVA	Ordinary
	Alpha	0.05									Alpha	0.05									Alpha	0.05									Alpha	0.05									Alpha	0.05
	Source of Variation	% of total variation	P value	P value summary	Significant?						Source of Variation	% of total variation	P value	P value summary	Significant?						Source of Variation	% of total variation	P value	P value summary	Significant?						Source of Variation	% of total variation	P value	P value summary	Significant?						Source of Variation	% of total variation	P value	P value summary	Significant?
	Interaction	33.5	<0,0001	****	Yes						Interaction	24.25	<0,0001	****	Yes						Interaction	38.49	<0,0001	****	Yes						Interaction	26.14	0.0001	***	Yes						Interaction	11.67	0.0007	***	Yes
	Concentration	30.34	<0,0001	****	Yes						Concentration	45.35	<0,0001	****	Yes						Concentration	29.37	<0,0001	****	Yes						Cell ratios	26.45	<0,0001	****	Yes						Cell ratio	21.41	<0,0001	****	Yes
	Pheromone Type	27.98	<0,0001	****	Yes						Pheromone Type	16.55	<0,0001	****	Yes						Pheromone Type	25.99	<0,0001	****	Yes						Ligand concentration	17.46	0.0003	***	Yes						Ligand concentration	49.79	<0,0001	****	Yes
	ANOVA table	SS	DF	MS	F (DFn, DFd)	P value					ANOVA table	SS	DF	MS	F (DFn, DFd)	P value					ANOVA table	SS	DF	MS	F (DFn, DFd)	P value					ANOVA table	SS	DF	MS	F (DFn, DFd)	P value					ANOVA table	SS	DF	MS	F (DFn, DFd)	P value
	Interaction	2772	10	277.2	F (10, 72) = 29,52	P<0,0001					Interaction	120	10	12	F (10, 72) = 12,60	P<0,0001					Interaction	122.5	10	12.25	F (10, 72) = 45,02	P<0,0001					Interaction	1012	4	253.1	F (4, 36) = 7,853	P=0,0001					Interaction	176.4	4	44.11	F (4, 36) = 6,134	P=0,0007
	Concentration	2510	5	502.1	F (5, 72) = 53,47	P<0,0001					Concentration	224.4	5	44.88	F (5, 72) = 47,14	P<0,0001					Concentration	93.51	5	18.7	F (5, 72) = 68,71	P<0,0001					Cell ratios	1024	2	512.2	F (2, 36) = 15,89	P<0,0001					Cell ratio	323.7	2	161.8	F (2, 36) = 22,51	P<0,0001
	Pheromone Type	2315	2	1157	F (2, 72) = 123,3	P<0,0001					Pheromone Type	81.9	2	40.95	F (2, 72) = 43,01	P<0,0001					Pheromone Type	82.77	2	41.38	F (2, 72) = 152,0	P<0,0001					Ligand concentration	676.2	2	338.1	F (2, 36) = 10,49	P=0,0003					Ligand concentration	752.7	2	376.3	F (2, 36) = 52,33	P<0,0001
	Residual	676.1	72	9.39							Residual	68.55	72	0.9521							Residual	19.6	72	0.2722							Residual	1160	36	32.23							Residual	258.9	36	7.191
	Data summary										Data summary										Data summary										Data summary										Data summary
	Number of columns (Pheromone Type)	3									Number of columns (Pheromone Type)	3									Number of columns (Pheromone Type)	3									Number of columns (Ligand concentration)	3									Number of columns (Ligand concentration)	3
	Number of rows (Concentration)	6									Number of rows (Concentration)	6									Number of rows (Concentration)	6									Number of rows (Cell ratios)	3									Number of rows (Cell ratio)	3
	Number of values	90									Number of values	90									Number of values	90									Number of values	45									Number of values	45
	Compare each cell mean with the control (upper-left) cell mean										Compare each cell mean with the control (upper-left) cell mean										Compare each cell mean with the control (upper-left) cell mean										Compare cell means regardless of rows and columns										Compare cell means regardless of rows and columns
	Number of families	1									Number of families	1									Number of families	1									Number of families	1									Number of families	1
	Number of comparisons per family	17									Number of comparisons per family	17									Number of comparisons per family	17									Number of comparisons per family	36									Number of comparisons per family	36
	Alpha	0.05									Alpha	0.05									Alpha	0.05									Alpha	0.05									Alpha	0.05
	Dunnett's multiple comparisons test	Mean Diff,	95,00% CI of diff,	Below threshold?	Summary	Adjusted P Value					Dunnett's multiple comparisons test	Mean Diff,	95,00% CI of diff,	Below threshold?	Summary	Adjusted P Value					Dunnett's multiple comparisons test	Mean Diff,	95,00% CI of diff,	Below threshold?	Summary	Adjusted P Value					Tukey's multiple comparisons test	Mean Diff,	95,00% CI of diff,	Below threshold?	Summary	Adjusted P Value					Tukey's multiple comparisons test	Mean Diff,	95,00% CI of diff,	Below threshold?	Summary	Adjusted P Value
	0:Adenosine vs. 0:Melatonin	0	-5,701 to 5,701	No	ns	>0,9999					0:Adenosine vs. 0:Serotonin	0	-1,815 to 1,815	No	ns	>0,9999					0:Melatonin vs. 0:Serotonin	0	-0,9706 to 0,9706	No	ns	>0,9999					10:1:Negative control 0µM vs. 10:1:10µM	-13.67	-25,50 to -1,828	Yes	*	0.0138					10:1:Negative control 0µM vs. 10:1:10µM	-12.34	-17,93 to -6,751	Yes	****	<0,0001
	0:Adenosine vs. 0:Adenosine & Melatonin	0	-5,701 to 5,701	No	ns	>0,9999					0:Adenosine vs. 0:Adenosine & Serotonin	0	-1,815 to 1,815	No	ns	>0,9999					0:Melatonin vs. 0:Melatonin & Serotonin	0	-0,9706 to 0,9706	No	ns	>0,9999					10:1:Negative control 0µM vs. 10:1:100µM	-24.24	-36,08 to -12,40	Yes	****	<0,0001					10:1:Negative control 0µM vs. 10:1:100µM	-14.11	-19,70 to -8,516	Yes	****	<0,0001
	0:Adenosine vs. 0.01:Adenosine	0.0505	-5,651 to 5,752	No	ns	>0,9999					0:Adenosine vs. 0.01:Adenosine	-0.214	-2,029 to 1,601	No	ns	0.9996					0:Melatonin vs. 0.01:Melatonin	-0.669	-1,640 to 0,3016	No	ns	0.3565					10:1:Negative control 0µM vs. 1:1:Negative control 0µM	0.8441	-10,99 to 12,68	No	ns	>0,9999					10:1:Negative control 0µM vs. 1:1:Negative control 0µM	-0.3437	-5,936 to 5,248	No	ns	>0,9999
	0:Adenosine vs. 0.01:Melatonin	-0.5244	-6,225 to 5,177	No	ns	0.9996					0:Adenosine vs. 0.01:Serotonin	-0.4124	-2,228 to 1,403	No	ns	0.999					0:Melatonin vs. 0.01:Serotonin	-0.666	-1,637 to 0,3046	No	ns	0.3621					10:1:Negative control 0µM vs. 1:1:10µM	-1.889	-13,73 to 9,949	No	ns	0.9998					10:1:Negative control 0µM vs. 1:1:10µM	-3.57	-9,162 to 2,022	No	ns	0.486
	0:Adenosine vs. 0.01:Adenosine & Melatonin	-1.597	-7,298 to 4,104	No	ns	0.9948					0:Adenosine vs. 0.01:Adenosine & Serotonin	-0.4183	-2,234 to 1,397	No	ns	0.999					0:Melatonin vs. 0.01:Melatonin & Serotonin	-1.803	-2,773 to -0,8320	Yes	****	<0,0001					10:1:Negative control 0µM vs. 1:1:100µM	-4.452	-16,29 to 7,385	No	ns	0.9416					10:1:Negative control 0µM vs. 1:1:100µM	-6.111	-11,70 to -0,5187	Yes	*	0.0234
	0:Adenosine vs. 0.1:Adenosine	-0.2518	-5,953 to 5,449	No	ns	0.9999					0:Adenosine vs. 0.1:Adenosine	-1.818	-3,634 to -0,002952	Yes	*	0.0494					0:Melatonin vs. 0.1:Melatonin	-0.973	-1,944 to -0,002366	Yes	*	0.0491					10:1:Negative control 0µM vs. 1:10:Negative control 0µM	-2.57	-14,41 to 9,268	No	ns	0.9982					10:1:Negative control 0µM vs. 1:10:Negative control 0µM	-3.698	-9,290 to 1,894	No	ns	0.4391
	0:Adenosine vs. 0.1:Melatonin	-1.012	-6,713 to 4,689	No	ns	0.9993					0:Adenosine vs. 0.1:Serotonin	-0.9008	-2,716 to 0,9145	No	ns	0.7656					0:Melatonin vs. 0.1:Serotonin	0.1301	-0,8405 to 1,101	No	ns	0.9994					10:1:Negative control 0µM vs. 1:10:10µM	-7.469	-19,31 to 4,369	No	ns	0.5016					10:1:Negative control 0µM vs. 1:10:10µM	-13.59	-19,18 to -7,999	Yes	****	<0,0001
	0:Adenosine vs. 0.1:Adenosine & Melatonin	-5.314	-11,01 to 0,3871	No	ns	0.082					0:Adenosine vs. 0.1:Adenosine & Serotonin	-1.688	-3,503 to 0,1273	No	ns	0.0833					0:Melatonin vs. 0.1:Melatonin & Serotonin	-2.208	-3,178 to -1,237	Yes	****	<0,0001					10:1:Negative control 0µM vs. 1:10:100µM	-0.06657	-11,90 to 11,77	No	ns	>0,9999					10:1:Negative control 0µM vs. 1:10:100µM	-10.38	-15,97 to -4,788	Yes	****	<0,0001
	0:Adenosine vs. 1:Adenosine	-0.3124	-6,013 to 5,389	No	ns	0.9998					0:Adenosine vs. 1:Adenosine	-1.402	-3,217 to 0,4132	No	ns	0.228					0:Melatonin vs. 1:Melatonin	-1.893	-2,863 to -0,9221	Yes	****	<0,0001					10:1:10µM vs. 10:1:100µM	-10.57	-22,41 to 1,266	No	ns	0.1115					10:1:10µM vs. 10:1:100µM	-1.765	-7,357 to 3,827	No	ns	0.9789
	0:Adenosine vs. 1:Melatonin	-6.449	-12,15 to -0,7483	Yes	*	0.0175					0:Adenosine vs. 1:Serotonin	-0.8548	-2,670 to 0,9605	No	ns	0.8166					0:Melatonin vs. 1:Serotonin	-0.3948	-1,365 to 0,5758	No	ns	0.9206					10:1:10µM vs. 1:1:Negative control 0µM	14.51	2,672 to 26,35	Yes	**	0.0073					10:1:10µM vs. 1:1:Negative control 0µM	12	6,407 to 17,59	Yes	****	<0,0001
	0:Adenosine vs. 1:Adenosine & Melatonin	-10.57	-16,27 to -4,864	Yes	****	<0,0001					0:Adenosine vs. 1:Adenosine & Serotonin	-2.83	-4,645 to -1,014	Yes	***	0.0003					0:Melatonin vs. 1:Melatonin & Serotonin	-3.455	-4,425 to -2,484	Yes	****	<0,0001					10:1:10µM vs. 1:1:10µM	11.78	-0,06126 to 23,61	No	ns	0.0521					10:1:10µM vs. 1:1:10µM	8.773	3,181 to 14,36	Yes	***	0.0003
	0:Adenosine vs. 10:Adenosine	-0.5617	-6,263 to 5,139	No	ns	0.9996					0:Adenosine vs. 10:Adenosine	-0.9618	-2,777 to 0,8535	No	ns	0.6923					0:Melatonin vs. 10:Melatonin	-2.439	-3,410 to -1,468	Yes	****	<0,0001					10:1:10µM vs. 1:1:100µM	9.213	-2,625 to 21,05	No	ns	0.2362					10:1:10µM vs. 1:1:100µM	6.232	0,6404 to 11,82	Yes	*	0.0195
	0:Adenosine vs. 10:Melatonin	-6.78	-12,48 to -1,079	Yes	*	0.0106					0:Adenosine vs. 10:Serotonin	-3.752	-5,568 to -1,937	Yes	****	<0,0001					0:Melatonin vs. 10:Serotonin	-0.19	-1,161 to 0,7806	No	ns	0.9991					10:1:10µM vs. 1:10:Negative control 0µM	11.1	-0,7424 to 22,93	No	ns	0.0809					10:1:10µM vs. 1:10:Negative control 0µM	8.645	3,053 to 14,24	Yes	***	0.0003
	0:Adenosine vs. 10:Adenosine & Melatonin	-19.32	-25,03 to -13,62	Yes	****	<0,0001					0:Adenosine vs. 10:Adenosine & Serotonin	-7.914	-9,730 to -6,099	Yes	****	<0,0001					0:Melatonin vs. 10:Melatonin & Serotonin	-7.37	-8,341 to -6,399	Yes	****	<0,0001					10:1:10µM vs. 1:10:10µM	6.196	-5,641 to 18,03	No	ns	0.7272					10:1:10µM vs. 1:10:10µM	-1.248	-6,840 to 4,344	No	ns	0.9978
	0:Adenosine vs. 100:Adenosine	-1.321	-7,022 to 4,380	No	ns	0.999					0:Adenosine vs. 100:Adenosine	-2.604	-4,419 to -0,7887	Yes	**	0.0011					0:Melatonin vs. 100:Melatonin	-3.575	-4,545 to -2,604	Yes	****	<0,0001					10:1:10µM vs. 1:10:100µM	13.6	1,761 to 25,44	Yes	*	0.0145					10:1:10µM vs. 1:10:100µM	1.963	-3,629 to 7,555	No	ns	0.9603
	0:Adenosine vs. 100:Melatonin	-6.418	-12,12 to -0,7171	Yes	*	0.0183					0:Adenosine vs. 100:Serotonin	-1.922	-3,738 to -0,1070	Yes	*	0.0317					0:Melatonin vs. 100:Serotonin	-0.4676	-1,438 to 0,5030	No	ns	0.7952					10:1:100µM vs. 1:1:Negative control 0µM	25.08	13,24 to 36,92	Yes	****	<0,0001					10:1:100µM vs. 1:1:Negative control 0µM	13.76	8,172 to 19,36	Yes	****	<0,0001
	0:Adenosine vs. 100:Adenosine & Melatonin	-37.46	-43,16 to -31,76	Yes	****	<0,0001					0:Adenosine vs. 100:Adenosine & Serotonin	-6.69	-8,506 to -4,875	Yes	****	<0,0001					0:Melatonin vs. 100:Melatonin & Serotonin	-0.806	-1,777 to 0,1646	No	ns	0.1611					10:1:100µM vs. 1:1:10µM	22.35	10,51 to 34,19	Yes	****	<0,0001					10:1:100µM vs. 1:1:10µM	10.54	4,946 to 16,13	Yes	****	<0,0001
																															10:1:100µM vs. 1:1:100µM	19.78	7,947 to 31,62	Yes	***	0.0001					10:1:100µM vs. 1:1:100µM	7.997	2,405 to 13,59	Yes	**	0.0011
																															10:1:100µM vs. 1:10:Negative control 0µM	21.67	9,829 to 33,51	Yes	****	<0,0001					10:1:100µM vs. 1:10:Negative control 0µM	10.41	4,818 to 16,00	Yes	****	<0,0001
	Test details	Mean 1	Mean 2	Mean Diff,	SE of diff,	N1	N2	q	DF		Test details	Mean 1	Mean 2	Mean Diff,	SE of diff,	N1	N2	q	DF		Test details	Mean 1	Mean 2	Mean Diff,	SE of diff,	N1	N2	q	DF		10:1:100µM vs. 1:10:10µM	16.77	4,930 to 28,61	Yes	**	0.0012					10:1:100µM vs. 1:10:10µM	0.5168	-5,075 to 6,109	No	ns	>0,9999
																															10:1:100µM vs. 1:10:100µM	24.17	12,33 to 36,01	Yes	****	<0,0001					10:1:100µM vs. 1:10:100µM	3.728	-1,864 to 9,320	No	ns	0.4282
	0:Adenosine vs. 0:Melatonin	2.488	2.488	0	1.938	5	5	0	72		0:Adenosine vs. 0:Serotonin	3.585	3.585	0	0.6171	5	5	0	72		0:Melatonin vs. 0:Serotonin	2.98	2.98	0	0.33	5	5	0	72		1:1:Negative control 0µM vs. 1:1:10µM	-2.733	-14,57 to 9,105	No	ns	0.9973					1:1:Negative control 0µM vs. 1:1:10µM	-3.226	-8,818 to 2,366	No	ns	0.6167
	0:Adenosine vs. 0:Adenosine & Melatonin	2.488	2.488	0	1.938	5	5	0	72		0:Adenosine vs. 0:Adenosine & Serotonin	3.585	3.585	0	0.6171	5	5	0	72		0:Melatonin vs. 0:Melatonin & Serotonin	2.98	2.98	0	0.33	5	5	0	72		1:1:Negative control 0µM vs. 1:1:100µM	-5.296	-17,13 to 6,541	No	ns	0.8594					1:1:Negative control 0µM vs. 1:1:100µM	-5.767	-11,36 to -0,1751	Yes	*	0.0389
	0:Adenosine vs. 0.01:Adenosine	2.488	2.437	0.0505	1.938	5	5	0.02606	72		0:Adenosine vs. 0.01:Adenosine	3.585	3.799	-0.214	0.6171	5	5	0.3468	72		0:Melatonin vs. 0.01:Melatonin	2.98	3.649	-0.669	0.33	5	5	2.027	72		1:1:Negative control 0µM vs. 1:10:Negative control 0µM	-3.414	-15,25 to 8,424	No	ns	0.988					1:1:Negative control 0µM vs. 1:10:Negative control 0µM	-3.354	-8,946 to 2,238	No	ns	0.5677
	0:Adenosine vs. 0.01:Melatonin	2.488	3.012	-0.5244	1.938	5	5	0.2706	72		0:Adenosine vs. 0.01:Serotonin	3.585	3.997	-0.4124	0.6171	5	5	0.6683	72		0:Melatonin vs. 0.01:Serotonin	2.98	3.646	-0.666	0.33	5	5	2.018	72		1:1:Negative control 0µM vs. 1:10:10µM	-8.313	-20,15 to 3,525	No	ns	0.36					1:1:Negative control 0µM vs. 1:10:10µM	-13.25	-18,84 to -7,656	Yes	****	<0,0001
	0:Adenosine vs. 0.01:Adenosine & Melatonin	2.488	4.084	-1.597	1.938	5	5	0.8238	72		0:Adenosine vs. 0.01:Adenosine & Serotonin	3.585	4.003	-0.4183	0.6171	5	5	0.6778	72		0:Melatonin vs. 0.01:Melatonin & Serotonin	2.98	4.782	-1.803	0.33	5	5	5.463	72		1:1:Negative control 0µM vs. 1:10:100µM	-0.9107	-12,75 to 10,93	No	ns	>0,9999					1:1:Negative control 0µM vs. 1:10:100µM	-10.04	-15,63 to -4,444	Yes	****	<0,0001
	0:Adenosine vs. 0.1:Adenosine	2.488	2.739	-0.2518	1.938	5	5	0.1299	72		0:Adenosine vs. 0.1:Adenosine	3.585	5.403	-1.818	0.6171	5	5	2.946	72		0:Melatonin vs. 0.1:Melatonin	2.98	3.953	-0.973	0.33	5	5	2.949	72		1:1:10µM vs. 1:1:100µM	-2.563	-14,40 to 9,274	No	ns	0.9983					1:1:10µM vs. 1:1:100µM	-2.541	-8,133 to 3,051	No	ns	0.8491
	0:Adenosine vs. 0.1:Melatonin	2.488	3.499	-1.012	1.938	5	5	0.5221	72		0:Adenosine vs. 0.1:Serotonin	3.585	4.485	-0.9008	0.6171	5	5	1.46	72		0:Melatonin vs. 0.1:Serotonin	2.98	2.85	0.1301	0.33	5	5	0.3943	72		1:1:10µM vs. 1:10:Negative control 0µM	-0.6811	-12,52 to 11,16	No	ns	>0,9999					1:1:10µM vs. 1:10:Negative control 0µM	-0.128	-5,720 to 5,464	No	ns	>0,9999
	0:Adenosine vs. 0.1:Adenosine & Melatonin	2.488	7.801	-5.314	1.938	5	5	2.742	72		0:Adenosine vs. 0.1:Adenosine & Serotonin	3.585	5.273	-1.688	0.6171	5	5	2.735	72		0:Melatonin vs. 0.1:Melatonin & Serotonin	2.98	5.187	-2.208	0.33	5	5	6.69	72		1:1:10µM vs. 1:10:10µM	-5.58	-17,42 to 6,258	No	ns	0.8221					1:1:10µM vs. 1:10:10µM	-10.02	-15,61 to -4,429	Yes	****	<0,0001
	0:Adenosine vs. 1:Adenosine	2.488	2.8	-0.3124	1.938	5	5	0.1612	72		0:Adenosine vs. 1:Adenosine	3.585	4.987	-1.402	0.6171	5	5	2.272	72		0:Melatonin vs. 1:Melatonin	2.98	4.873	-1.893	0.33	5	5	5.736	72		1:1:10µM vs. 1:10:100µM	1.822	-10,02 to 13,66	No	ns	0.9999					1:1:10µM vs. 1:10:100µM	-6.81	-12,40 to -1,218	Yes	**	0.0078
	0:Adenosine vs. 1:Melatonin	2.488	8.937	-6.449	1.938	5	5	3.328	72		0:Adenosine vs. 1:Serotonin	3.585	4.439	-0.8548	0.6171	5	5	1.385	72		0:Melatonin vs. 1:Serotonin	2.98	3.375	-0.3948	0.33	5	5	1.196	72		1:1:100µM vs. 1:10:Negative control 0µM	1.882	-9,955 to 13,72	No	ns	0.9998					1:1:100µM vs. 1:10:Negative control 0µM	2.413	-3,179 to 8,005	No	ns	0.8816
	0:Adenosine vs. 1:Adenosine & Melatonin	2.488	13.05	-10.57	1.938	5	5	5.451	72		0:Adenosine vs. 1:Adenosine & Serotonin	3.585	6.414	-2.83	0.6171	5	5	4.585	72		0:Melatonin vs. 1:Melatonin & Serotonin	2.98	6.435	-3.455	0.33	5	5	10.47	72		1:1:100µM vs. 1:10:10µM	-3.017	-14,85 to 8,821	No	ns	0.9947					1:1:100µM vs. 1:10:10µM	-7.481	-13,07 to -1,889	Yes	**	0.0026
	0:Adenosine vs. 10:Adenosine	2.488	3.049	-0.5617	1.938	5	5	0.2898	72		0:Adenosine vs. 10:Adenosine	3.585	4.546	-0.9618	0.6171	5	5	1.558	72		0:Melatonin vs. 10:Melatonin	2.98	5.419	-2.439	0.33	5	5	7.392	72		1:1:100µM vs. 1:10:100µM	4.386	-7,452 to 16,22	No	ns	0.9463					1:1:100µM vs. 1:10:100µM	-4.269	-9,861 to 1,323	No	ns	0.2577
	0:Adenosine vs. 10:Melatonin	2.488	9.268	-6.78	1.938	5	5	3.499	72		0:Adenosine vs. 10:Serotonin	3.585	7.337	-3.752	0.6171	5	5	6.08	72		0:Melatonin vs. 10:Serotonin	2.98	3.17	-0.19	0.33	5	5	0.5758	72		1:10:Negative control 0µM vs. 1:10:10µM	-4.899	-16,74 to 6,939	No	ns	0.9036					1:10:Negative control 0µM vs. 1:10:10µM	-9.893	-15,49 to -4,302	Yes	****	<0,0001
	0:Adenosine vs. 10:Adenosine & Melatonin	2.488	21.81	-19.32	1.938	5	5	9.971	72		0:Adenosine vs. 10:Adenosine & Serotonin	3.585	11.5	-7.914	0.6171	5	5	12.82	72		0:Melatonin vs. 10:Melatonin & Serotonin	2.98	10.35	-7.37	0.33	5	5	22.34	72		1:10:Negative control 0µM vs. 1:10:100µM	2.503	-9,334 to 14,34	No	ns	0.9985					1:10:Negative control 0µM vs. 1:10:100µM	-6.682	-12,27 to -1,090	Yes	**	0.0096
	0:Adenosine vs. 100:Adenosine	2.488	3.809	-1.321	1.938	5	5	0.6817	72		0:Adenosine vs. 100:Adenosine	3.585	6.189	-2.604	0.6171	5	5	4.22	72		0:Melatonin vs. 100:Melatonin	2.98	6.554	-3.575	0.33	5	5	10.83	72		1:10:10µM vs. 1:10:100µM	7.402	-4,435 to 19,24	No	ns	0.5134					1:10:10µM vs. 1:10:100µM	3.211	-2,381 to 8,803	No	ns	0.6223
	0:Adenosine vs. 100:Melatonin	2.488	8.906	-6.418	1.938	5	5	3.312	72		0:Adenosine vs. 100:Serotonin	3.585	5.507	-1.922	0.6171	5	5	3.115	72		0:Melatonin vs. 100:Serotonin	2.98	3.447	-0.4676	0.33	5	5	1.417	72
	0:Adenosine vs. 100:Adenosine & Melatonin	2.488	39.94	-37.46	1.938	5	5	19.33	72		0:Adenosine vs. 100:Adenosine & Serotonin	3.585	10.28	-6.69	0.6171	5	5	10.84	72		0:Melatonin vs. 100:Melatonin & Serotonin	2.98	3.786	-0.806	0.33	5	5	2.443	72
																															Test details	Mean 1	Mean 2	Mean Diff,	SE of diff,	N1	N2	q	DF		Test details	Mean 1	Mean 2	Mean Diff,	SE of diff,	N1	N2	q	DF
																															10:1:Negative control 0µM vs. 10:1:10µM	4.134	17.8	-13.67	3.59	5	5	5.383	36		10:1:Negative control 0µM vs. 10:1:10µM	2.695	15.04	-12.34	1.696	5	5	10.29	36
																															10:1:Negative control 0µM vs. 10:1:100µM	4.134	28.37	-24.24	3.59	5	5	9.547	36		10:1:Negative control 0µM vs. 10:1:100µM	2.695	16.8	-14.11	1.696	5	5	11.76	36
																															10:1:Negative control 0µM vs. 1:1:Negative control 0µM	4.134	3.29	0.8441	3.59	5	5	0.3325	36		10:1:Negative control 0µM vs. 1:1:Negative control 0µM	2.695	3.039	-0.3437	1.696	5	5	0.2866	36
																															10:1:Negative control 0µM vs. 1:1:10µM	4.134	6.023	-1.889	3.59	5	5	0.744	36		10:1:Negative control 0µM vs. 1:1:10µM	2.695	6.265	-3.57	1.696	5	5	2.977	36
																															10:1:Negative control 0µM vs. 1:1:100µM	4.134	8.587	-4.452	3.59	5	5	1.754	36		10:1:Negative control 0µM vs. 1:1:100µM	2.695	8.806	-6.111	1.696	5	5	5.095	36
																															10:1:Negative control 0µM vs. 1:10:Negative control 0µM	4.134	6.704	-2.57	3.59	5	5	1.012	36		10:1:Negative control 0µM vs. 1:10:Negative control 0µM	2.695	6.393	-3.698	1.696	5	5	3.083	36
																															10:1:Negative control 0µM vs. 1:10:10µM	4.134	11.6	-7.469	3.59	5	5	2.942	36		10:1:Negative control 0µM vs. 1:10:10µM	2.695	16.29	-13.59	1.696	5	5	11.33	36
																															10:1:Negative control 0µM vs. 1:10:100µM	4.134	4.201	-0.06657	3.59	5	5	0.02622	36		10:1:Negative control 0µM vs. 1:10:100µM	2.695	13.08	-10.38	1.696	5	5	8.655	36
																															10:1:10µM vs. 10:1:100µM	17.8	28.37	-10.57	3.59	5	5	4.164	36		10:1:10µM vs. 10:1:100µM	15.04	16.8	-1.765	1.696	5	5	1.472	36
																															10:1:10µM vs. 1:1:Negative control 0µM	17.8	3.29	14.51	3.59	5	5	5.715	36		10:1:10µM vs. 1:1:Negative control 0µM	15.04	3.039	12	1.696	5	5	10.01	36
																															10:1:10µM vs. 1:1:10µM	17.8	6.023	11.78	3.59	5	5	4.639	36		10:1:10µM vs. 1:1:10µM	15.04	6.265	8.773	1.696	5	5	7.315	36
																															10:1:10µM vs. 1:1:100µM	17.8	8.587	9.213	3.59	5	5	3.629	36		10:1:10µM vs. 1:1:100µM	15.04	8.806	6.232	1.696	5	5	5.197	36
																															10:1:10µM vs. 1:10:Negative control 0µM	17.8	6.704	11.1	3.59	5	5	4.37	36		10:1:10µM vs. 1:10:Negative control 0µM	15.04	6.393	8.645	1.696	5	5	7.209	36
																															10:1:10µM vs. 1:10:10µM	17.8	11.6	6.196	3.59	5	5	2.441	36		10:1:10µM vs. 1:10:10µM	15.04	16.29	-1.248	1.696	5	5	1.041	36
																															10:1:10µM vs. 1:10:100µM	17.8	4.201	13.6	3.59	5	5	5.356	36		10:1:10µM vs. 1:10:100µM	15.04	13.08	1.963	1.696	5	5	1.637	36
																															10:1:100µM vs. 1:1:Negative control 0µM	28.37	3.29	25.08	3.59	5	5	9.879	36		10:1:100µM vs. 1:1:Negative control 0µM	16.8	3.039	13.76	1.696	5	5	11.48	36
																															10:1:100µM vs. 1:1:10µM	28.37	6.023	22.35	3.59	5	5	8.803	36		10:1:100µM vs. 1:1:10µM	16.8	6.265	10.54	1.696	5	5	8.787	36
																															10:1:100µM vs. 1:1:100µM	28.37	8.587	19.78	3.59	5	5	7.793	36		10:1:100µM vs. 1:1:100µM	16.8	8.806	7.997	1.696	5	5	6.669	36
																															10:1:100µM vs. 1:10:Negative control 0µM	28.37	6.704	21.67	3.59	5	5	8.535	36		10:1:100µM vs. 1:10:Negative control 0µM	16.8	6.393	10.41	1.696	5	5	8.681	36
																															10:1:100µM vs. 1:10:10µM	28.37	11.6	16.77	3.59	5	5	6.605	36		10:1:100µM vs. 1:10:10µM	16.8	16.29	0.5168	1.696	5	5	0.431	36
																															10:1:100µM vs. 1:10:100µM	28.37	4.201	24.17	3.59	5	5	9.521	36		10:1:100µM vs. 1:10:100µM	16.8	13.08	3.728	1.696	5	5	3.109	36
																															1:1:Negative control 0µM vs. 1:1:10µM	3.29	6.023	-2.733	3.59	5	5	1.076	36		1:1:Negative control 0µM vs. 1:1:10µM	3.039	6.265	-3.226	1.696	5	5	2.69	36
																															1:1:Negative control 0µM vs. 1:1:100µM	3.29	8.587	-5.296	3.59	5	5	2.086	36		1:1:Negative control 0µM vs. 1:1:100µM	3.039	8.806	-5.767	1.696	5	5	4.809	36
																															1:1:Negative control 0µM vs. 1:10:Negative control 0µM	3.29	6.704	-3.414	3.59	5	5	1.345	36		1:1:Negative control 0µM vs. 1:10:Negative control 0µM	3.039	6.393	-3.354	1.696	5	5	2.797	36
																															1:1:Negative control 0µM vs. 1:10:10µM	3.29	11.6	-8.313	3.59	5	5	3.274	36		1:1:Negative control 0µM vs. 1:10:10µM	3.039	16.29	-13.25	1.696	5	5	11.05	36
																															1:1:Negative control 0µM vs. 1:10:100µM	3.29	4.201	-0.9107	3.59	5	5	0.3587	36		1:1:Negative control 0µM vs. 1:10:100µM	3.039	13.08	-10.04	1.696	5	5	8.369	36
																															1:1:10µM vs. 1:1:100µM	6.023	8.587	-2.563	3.59	5	5	1.01	36		1:1:10µM vs. 1:1:100µM	6.265	8.806	-2.541	1.696	5	5	2.119	36
																															1:1:10µM vs. 1:10:Negative control 0µM	6.023	6.704	-0.6811	3.59	5	5	0.2683	36		1:1:10µM vs. 1:10:Negative control 0µM	6.265	6.393	-0.128	1.696	5	5	0.1067	36
																															1:1:10µM vs. 1:10:10µM	6.023	11.6	-5.58	3.59	5	5	2.198	36		1:1:10µM vs. 1:10:10µM	6.265	16.29	-10.02	1.696	5	5	8.356	36
																															1:1:10µM vs. 1:10:100µM	6.023	4.201	1.822	3.59	5	5	0.7178	36		1:1:10µM vs. 1:10:100µM	6.265	13.08	-6.81	1.696	5	5	5.679	36
																															1:1:100µM vs. 1:10:Negative control 0µM	8.587	6.704	1.882	3.59	5	5	0.7415	36		1:1:100µM vs. 1:10:Negative control 0µM	8.806	6.393	2.413	1.696	5	5	2.012	36
																															1:1:100µM vs. 1:10:10µM	8.587	11.6	-3.017	3.59	5	5	1.188	36		1:1:100µM vs. 1:10:10µM	8.806	16.29	-7.481	1.696	5	5	6.238	36
																															1:1:100µM vs. 1:10:100µM	8.587	4.201	4.386	3.59	5	5	1.728	36		1:1:100µM vs. 1:10:100µM	8.806	13.08	-4.269	1.696	5	5	3.56	36
																															1:10:Negative control 0µM vs. 1:10:10µM	6.704	11.6	-4.899	3.59	5	5	1.93	36		1:10:Negative control 0µM vs. 1:10:10µM	6.393	16.29	-9.893	1.696	5	5	8.25	36
																															1:10:Negative control 0µM vs. 1:10:100µM	6.704	4.201	2.503	3.59	5	5	0.9861	36		1:10:Negative control 0µM vs. 1:10:100µM	6.393	13.08	-6.682	1.696	5	5	5.572	36
																															1:10:10µM vs. 1:10:100µM	11.6	4.201	7.402	3.59	5	5	2.916	36		1:10:10µM vs. 1:10:100µM	16.29	13.08	3.211	1.696	5	5	2.678	36
