# Supplementary material for: Engineered cell differentiation and sexual reproduction in probiotic and mating yeasts
Source: Nat Commun. 2022 Oct 19;13:6201. doi: 10.1038/s41467-022-33961-y (PMC9582028; doi:10.1038/s41467-022-33961-y)
Supplement: Supplementary file 18 — Supplementary Data 14 [file 41467_2022_33961_MOESM18_ESM.xlsx]

## Sheet: Sheet1
	P-factor - Serotonin - Ratios - (full autologous mating) - Two-way ANOVA, Tukey's multiple comparisons test - Fig. 5G
	Two-way ANOVA	Ordinary
	Alpha	0.05
	Source of Variation	% of total variation	P value	P value summary	Significant?
	Interaction	26.29	<0,0001	****	Yes
	Cell ratios	41.16	<0,0001	****	Yes
	Expression level	26.58	<0,0001	****	Yes
	ANOVA table	SS	DF	MS	F (DFn, DFd)	P value
	Interaction	360.5	8	45.06	F (8, 30) = 16,54	P<0,0001
	Cell ratios	564.4	2	282.2	F (2, 30) = 103,5	P<0,0001
	Expression level	364.5	4	91.12	F (4, 30) = 33,44	P<0,0001
	Residual	81.76	30	2.725
	Data summary
	Number of columns (Expression level)	5
	Number of rows (Cell ratios)	3
	Number of values	45
	Compare cell means regardless of rows and columns
	Number of families	1
	Number of comparisons per family	105
	Alpha	0.05
	Tukey's multiple comparisons test	Mean Diff,	95,00% CI of diff,	Below threshold?	Summary	Adjusted P Value
	10:1:Negative vs. 10:1:TEF1-Pfac	0.2031	-4,764 to 5,170	No	ns	>0,9999
	10:1:Negative vs. 10:1:FUS1-Pfac	-1.816	-6,783 to 3,151	No	ns	0.9863
	10:1:Negative vs. 10:1:AGA2-Pfac	0.1514	-4,816 to 5,118	No	ns	>0,9999
	10:1:Negative vs. 10:1:MFA1-Pfac	-1.103	-6,070 to 3,864	No	ns	>0,9999
	10:1:Negative vs. 1:1:Negative	2.069	-2,898 to 7,036	No	ns	0.96
	10:1:Negative vs. 1:1:TEF1-Pfac	1.096	-3,871 to 6,063	No	ns	>0,9999
	10:1:Negative vs. 1:1:FUS1-Pfac	-0.8491	-5,816 to 4,118	No	ns	>0,9999
	10:1:Negative vs. 1:1:AGA2-Pfac	1.524	-3,443 to 6,491	No	ns	0.9973
	10:1:Negative vs. 1:1:MFA1-Pfac	0.6102	-4,357 to 5,577	No	ns	>0,9999
	10:1:Negative vs. 1:10:Negative	-0.4587	-5,426 to 4,508	No	ns	>0,9999
	10:1:Negative vs. 1:10:TEF1-Pfac	-2.265	-7,232 to 2,702	No	ns	0.9233
	10:1:Negative vs. 1:10:FUS1-Pfac	-19.79	-24,76 to -14,82	Yes	****	<0,0001
	10:1:Negative vs. 1:10:AGA2-Pfac	-5.245	-10,21 to -0,2778	Yes	*	0.0308
	10:1:Negative vs. 1:10:MFA1-Pfac	-8.368	-13,33 to -3,401	Yes	****	<0,0001
	10:1:TEF1-Pfac vs. 10:1:FUS1-Pfac	-2.019	-6,986 to 2,948	No	ns	0.967
	10:1:TEF1-Pfac vs. 10:1:AGA2-Pfac	-0.05175	-5,019 to 4,915	No	ns	>0,9999
	10:1:TEF1-Pfac vs. 10:1:MFA1-Pfac	-1.306	-6,274 to 3,661	No	ns	0.9995
	10:1:TEF1-Pfac vs. 1:1:Negative	1.866	-3,101 to 6,833	No	ns	0.9826
	10:1:TEF1-Pfac vs. 1:1:TEF1-Pfac	0.8927	-4,074 to 5,860	No	ns	>0,9999
	10:1:TEF1-Pfac vs. 1:1:FUS1-Pfac	-1.052	-6,019 to 3,915	No	ns	>0,9999
	10:1:TEF1-Pfac vs. 1:1:AGA2-Pfac	1.321	-3,646 to 6,288	No	ns	0.9994
	10:1:TEF1-Pfac vs. 1:1:MFA1-Pfac	0.4071	-4,560 to 5,374	No	ns	>0,9999
	10:1:TEF1-Pfac vs. 1:10:Negative	-0.6618	-5,629 to 4,305	No	ns	>0,9999
	10:1:TEF1-Pfac vs. 1:10:TEF1-Pfac	-2.468	-7,435 to 2,499	No	ns	0.8671
	10:1:TEF1-Pfac vs. 1:10:FUS1-Pfac	-19.99	-24,96 to -15,03	Yes	****	<0,0001
	10:1:TEF1-Pfac vs. 1:10:AGA2-Pfac	-5.448	-10,42 to -0,4810	Yes	*	0.0213
	10:1:TEF1-Pfac vs. 1:10:MFA1-Pfac	-8.571	-13,54 to -3,604	Yes	****	<0,0001
	10:1:FUS1-Pfac vs. 10:1:AGA2-Pfac	1.967	-3,000 to 6,934	No	ns	0.9731
	10:1:FUS1-Pfac vs. 10:1:MFA1-Pfac	0.7125	-4,255 to 5,680	No	ns	>0,9999
	10:1:FUS1-Pfac vs. 1:1:Negative	3.885	-1,082 to 8,852	No	ns	0.2598
	10:1:FUS1-Pfac vs. 1:1:TEF1-Pfac	2.912	-2,055 to 7,879	No	ns	0.6879
	10:1:FUS1-Pfac vs. 1:1:FUS1-Pfac	0.9667	-4,000 to 5,934	No	ns	>0,9999
	10:1:FUS1-Pfac vs. 1:1:AGA2-Pfac	3.34	-1,627 to 8,307	No	ns	0.4829
	10:1:FUS1-Pfac vs. 1:1:MFA1-Pfac	2.426	-2,541 to 7,393	No	ns	0.8803
	10:1:FUS1-Pfac vs. 1:10:Negative	1.357	-3,610 to 6,324	No	ns	0.9992
	10:1:FUS1-Pfac vs. 1:10:TEF1-Pfac	-0.449	-5,416 to 4,518	No	ns	>0,9999
	10:1:FUS1-Pfac vs. 1:10:FUS1-Pfac	-17.97	-22,94 to -13,01	Yes	****	<0,0001
	10:1:FUS1-Pfac vs. 1:10:AGA2-Pfac	-3.429	-8,396 to 1,538	No	ns	0.4418
	10:1:FUS1-Pfac vs. 1:10:MFA1-Pfac	-6.552	-11,52 to -1,585	Yes	**	0.0026
	10:1:AGA2-Pfac vs. 10:1:MFA1-Pfac	-1.255	-6,222 to 3,712	No	ns	0.9997
	10:1:AGA2-Pfac vs. 1:1:Negative	1.918	-3,049 to 6,885	No	ns	0.9782
	10:1:AGA2-Pfac vs. 1:1:TEF1-Pfac	0.9445	-4,023 to 5,912	No	ns	>0,9999
	10:1:AGA2-Pfac vs. 1:1:FUS1-Pfac	-1.001	-5,968 to 3,966	No	ns	>0,9999
	10:1:AGA2-Pfac vs. 1:1:AGA2-Pfac	1.373	-3,594 to 6,340	No	ns	0.9991
	10:1:AGA2-Pfac vs. 1:1:MFA1-Pfac	0.4588	-4,508 to 5,426	No	ns	>0,9999
	10:1:AGA2-Pfac vs. 1:10:Negative	-0.6101	-5,577 to 4,357	No	ns	>0,9999
	10:1:AGA2-Pfac vs. 1:10:TEF1-Pfac	-2.416	-7,383 to 2,551	No	ns	0.8832
	10:1:AGA2-Pfac vs. 1:10:FUS1-Pfac	-19.94	-24,91 to -14,97	Yes	****	<0,0001
	10:1:AGA2-Pfac vs. 1:10:AGA2-Pfac	-5.396	-10,36 to -0,4292	Yes	*	0.0234
	10:1:AGA2-Pfac vs. 1:10:MFA1-Pfac	-8.519	-13,49 to -3,552	Yes	****	<0,0001
	10:1:MFA1-Pfac vs. 1:1:Negative	3.173	-1,794 to 8,140	No	ns	0.5628
	10:1:MFA1-Pfac vs. 1:1:TEF1-Pfac	2.199	-2,768 to 7,166	No	ns	0.9375
	10:1:MFA1-Pfac vs. 1:1:FUS1-Pfac	0.2542	-4,713 to 5,221	No	ns	>0,9999
	10:1:MFA1-Pfac vs. 1:1:AGA2-Pfac	2.627	-2,340 to 7,594	No	ns	0.8105
	10:1:MFA1-Pfac vs. 1:1:MFA1-Pfac	1.714	-3,253 to 6,681	No	ns	0.9918
	10:1:MFA1-Pfac vs. 1:10:Negative	0.6447	-4,322 to 5,612	No	ns	>0,9999
	10:1:MFA1-Pfac vs. 1:10:TEF1-Pfac	-1.162	-6,129 to 3,806	No	ns	0.9999
	10:1:MFA1-Pfac vs. 1:10:FUS1-Pfac	-18.69	-23,65 to -13,72	Yes	****	<0,0001
	10:1:MFA1-Pfac vs. 1:10:AGA2-Pfac	-4.142	-9,109 to 0,8255	No	ns	0.1836
	10:1:MFA1-Pfac vs. 1:10:MFA1-Pfac	-7.264	-12,23 to -2,297	Yes	***	0.0006
	1:1:Negative vs. 1:1:TEF1-Pfac	-0.9735	-5,941 to 3,993	No	ns	>0,9999
	1:1:Negative vs. 1:1:FUS1-Pfac	-2.919	-7,886 to 2,048	No	ns	0.6847
	1:1:Negative vs. 1:1:AGA2-Pfac	-0.5454	-5,512 to 4,422	No	ns	>0,9999
	1:1:Negative vs. 1:1:MFA1-Pfac	-1.459	-6,426 to 3,508	No	ns	0.9983
	1:1:Negative vs. 1:10:Negative	-2.528	-7,495 to 2,439	No	ns	0.847
	1:1:Negative vs. 1:10:TEF1-Pfac	-4.334	-9,301 to 0,6328	No	ns	0.1387
	1:1:Negative vs. 1:10:FUS1-Pfac	-21.86	-26,83 to -16,89	Yes	****	<0,0001
	1:1:Negative vs. 1:10:AGA2-Pfac	-7.314	-12,28 to -2,347	Yes	***	0.0006
	1:1:Negative vs. 1:10:MFA1-Pfac	-10.44	-15,40 to -5,470	Yes	****	<0,0001
	1:1:TEF1-Pfac vs. 1:1:FUS1-Pfac	-1.945	-6,912 to 3,022	No	ns	0.9755
	1:1:TEF1-Pfac vs. 1:1:AGA2-Pfac	0.4282	-4,539 to 5,395	No	ns	>0,9999
	1:1:TEF1-Pfac vs. 1:1:MFA1-Pfac	-0.4857	-5,453 to 4,481	No	ns	>0,9999
	1:1:TEF1-Pfac vs. 1:10:Negative	-1.555	-6,522 to 3,412	No	ns	0.9968
	1:1:TEF1-Pfac vs. 1:10:TEF1-Pfac	-3.361	-8,328 to 1,606	No	ns	0.4732
	1:1:TEF1-Pfac vs. 1:10:FUS1-Pfac	-20.88	-25,85 to -15,92	Yes	****	<0,0001
	1:1:TEF1-Pfac vs. 1:10:AGA2-Pfac	-6.341	-11,31 to -1,374	Yes	**	0.0039
	1:1:TEF1-Pfac vs. 1:10:MFA1-Pfac	-9.464	-14,43 to -4,497	Yes	****	<0,0001
	1:1:FUS1-Pfac vs. 1:1:AGA2-Pfac	2.373	-2,594 to 7,340	No	ns	0.8957
	1:1:FUS1-Pfac vs. 1:1:MFA1-Pfac	1.459	-3,508 to 6,426	No	ns	0.9983
	1:1:FUS1-Pfac vs. 1:10:Negative	0.3905	-4,577 to 5,357	No	ns	>0,9999
	1:1:FUS1-Pfac vs. 1:10:TEF1-Pfac	-1.416	-6,383 to 3,551	No	ns	0.9988
	1:1:FUS1-Pfac vs. 1:10:FUS1-Pfac	-18.94	-23,91 to -13,97	Yes	****	<0,0001
	1:1:FUS1-Pfac vs. 1:10:AGA2-Pfac	-4.396	-9,363 to 0,5713	No	ns	0.1264
	1:1:FUS1-Pfac vs. 1:10:MFA1-Pfac	-7.519	-12,49 to -2,552	Yes	***	0.0004
	1:1:AGA2-Pfac vs. 1:1:MFA1-Pfac	-0.9138	-5,881 to 4,053	No	ns	>0,9999
	1:1:AGA2-Pfac vs. 1:10:Negative	-1.983	-6,950 to 2,984	No	ns	0.9714
	1:1:AGA2-Pfac vs. 1:10:TEF1-Pfac	-3.789	-8,756 to 1,178	No	ns	0.2935
	1:1:AGA2-Pfac vs. 1:10:FUS1-Pfac	-21.31	-26,28 to -16,35	Yes	****	<0,0001
	1:1:AGA2-Pfac vs. 1:10:AGA2-Pfac	-6.769	-11,74 to -1,802	Yes	**	0.0017
	1:1:AGA2-Pfac vs. 1:10:MFA1-Pfac	-9.892	-14,86 to -4,925	Yes	****	<0,0001
	1:1:MFA1-Pfac vs. 1:10:Negative	-1.069	-6,036 to 3,898	No	ns	>0,9999
	1:1:MFA1-Pfac vs. 1:10:TEF1-Pfac	-2.875	-7,842 to 2,092	No	ns	0.7048
	1:1:MFA1-Pfac vs. 1:10:FUS1-Pfac	-20.4	-25,37 to -15,43	Yes	****	<0,0001
	1:1:MFA1-Pfac vs. 1:10:AGA2-Pfac	-5.855	-10,82 to -0,8880	Yes	**	0.01
	1:1:MFA1-Pfac vs. 1:10:MFA1-Pfac	-8.978	-13,95 to -4,011	Yes	****	<0,0001
	1:10:Negative vs. 1:10:TEF1-Pfac	-1.806	-6,773 to 3,161	No	ns	0.9869
	1:10:Negative vs. 1:10:FUS1-Pfac	-19.33	-24,30 to -14,36	Yes	****	<0,0001
	1:10:Negative vs. 1:10:AGA2-Pfac	-4.786	-9,753 to 0,1809	No	ns	0.0678
	1:10:Negative vs. 1:10:MFA1-Pfac	-7.909	-12,88 to -2,942	Yes	***	0.0002
	1:10:TEF1-Pfac vs. 1:10:FUS1-Pfac	-17.52	-22,49 to -12,56	Yes	****	<0,0001
	1:10:TEF1-Pfac vs. 1:10:AGA2-Pfac	-2.98	-7,947 to 1,987	No	ns	0.6557
	1:10:TEF1-Pfac vs. 1:10:MFA1-Pfac	-6.103	-11,07 to -1,136	Yes	**	0.0062
	1:10:FUS1-Pfac vs. 1:10:AGA2-Pfac	14.54	9,577 to 19,51	Yes	****	<0,0001
	1:10:FUS1-Pfac vs. 1:10:MFA1-Pfac	11.42	6,454 to 16,39	Yes	****	<0,0001
	1:10:AGA2-Pfac vs. 1:10:MFA1-Pfac	-3.123	-8,090 to 1,844	No	ns	0.5869
	Test details	Mean 1	Mean 2	Mean Diff,	SE of diff,	N1	N2	q	DF
	10:1:Negative vs. 10:1:TEF1-Pfac	6.638	6.435	0.2031	1.348	3	3	0.2131	30
	10:1:Negative vs. 10:1:FUS1-Pfac	6.638	8.454	-1.816	1.348	3	3	1.905	30
	10:1:Negative vs. 10:1:AGA2-Pfac	6.638	6.487	0.1514	1.348	3	3	0.1588	30
	10:1:Negative vs. 10:1:MFA1-Pfac	6.638	7.742	-1.103	1.348	3	3	1.158	30
	10:1:Negative vs. 1:1:Negative	6.638	4.569	2.069	1.348	3	3	2.171	30
	10:1:Negative vs. 1:1:TEF1-Pfac	6.638	5.542	1.096	1.348	3	3	1.15	30
	10:1:Negative vs. 1:1:FUS1-Pfac	6.638	7.487	-0.8491	1.348	3	3	0.8909	30
	10:1:Negative vs. 1:1:AGA2-Pfac	6.638	5.114	1.524	1.348	3	3	1.599	30
	10:1:Negative vs. 1:1:MFA1-Pfac	6.638	6.028	0.6102	1.348	3	3	0.6402	30
	10:1:Negative vs. 1:10:Negative	6.638	7.097	-0.4587	1.348	3	3	0.4812	30
	10:1:Negative vs. 1:10:TEF1-Pfac	6.638	8.903	-2.265	1.348	3	3	2.376	30
	10:1:Negative vs. 1:10:FUS1-Pfac	6.638	26.43	-19.79	1.348	3	3	20.76	30
	10:1:Negative vs. 1:10:AGA2-Pfac	6.638	11.88	-5.245	1.348	3	3	5.503	30
	10:1:Negative vs. 1:10:MFA1-Pfac	6.638	15.01	-8.368	1.348	3	3	8.78	30
	10:1:TEF1-Pfac vs. 10:1:FUS1-Pfac	6.435	8.454	-2.019	1.348	3	3	2.118	30
	10:1:TEF1-Pfac vs. 10:1:AGA2-Pfac	6.435	6.487	-0.05175	1.348	3	3	0.05429	30
	10:1:TEF1-Pfac vs. 10:1:MFA1-Pfac	6.435	7.742	-1.306	1.348	3	3	1.371	30
	10:1:TEF1-Pfac vs. 1:1:Negative	6.435	4.569	1.866	1.348	3	3	1.958	30
	10:1:TEF1-Pfac vs. 1:1:TEF1-Pfac	6.435	5.542	0.8927	1.348	3	3	0.9366	30
	10:1:TEF1-Pfac vs. 1:1:FUS1-Pfac	6.435	7.487	-1.052	1.348	3	3	1.104	30
	10:1:TEF1-Pfac vs. 1:1:AGA2-Pfac	6.435	5.114	1.321	1.348	3	3	1.386	30
	10:1:TEF1-Pfac vs. 1:1:MFA1-Pfac	6.435	6.028	0.4071	1.348	3	3	0.4271	30
	10:1:TEF1-Pfac vs. 1:10:Negative	6.435	7.097	-0.6618	1.348	3	3	0.6944	30
	10:1:TEF1-Pfac vs. 1:10:TEF1-Pfac	6.435	8.903	-2.468	1.348	3	3	2.589	30
	10:1:TEF1-Pfac vs. 1:10:FUS1-Pfac	6.435	26.43	-19.99	1.348	3	3	20.98	30
	10:1:TEF1-Pfac vs. 1:10:AGA2-Pfac	6.435	11.88	-5.448	1.348	3	3	5.716	30
	10:1:TEF1-Pfac vs. 1:10:MFA1-Pfac	6.435	15.01	-8.571	1.348	3	3	8.993	30
	10:1:FUS1-Pfac vs. 10:1:AGA2-Pfac	8.454	6.487	1.967	1.348	3	3	2.064	30
	10:1:FUS1-Pfac vs. 10:1:MFA1-Pfac	8.454	7.742	0.7125	1.348	3	3	0.7475	30
	10:1:FUS1-Pfac vs. 1:1:Negative	8.454	4.569	3.885	1.348	3	3	4.076	30
	10:1:FUS1-Pfac vs. 1:1:TEF1-Pfac	8.454	5.542	2.912	1.348	3	3	3.055	30
	10:1:FUS1-Pfac vs. 1:1:FUS1-Pfac	8.454	7.487	0.9667	1.348	3	3	1.014	30
	10:1:FUS1-Pfac vs. 1:1:AGA2-Pfac	8.454	5.114	3.34	1.348	3	3	3.504	30
	10:1:FUS1-Pfac vs. 1:1:MFA1-Pfac	8.454	6.028	2.426	1.348	3	3	2.545	30
	10:1:FUS1-Pfac vs. 1:10:Negative	8.454	7.097	1.357	1.348	3	3	1.424	30
	10:1:FUS1-Pfac vs. 1:10:TEF1-Pfac	8.454	8.903	-0.449	1.348	3	3	0.4711	30
	10:1:FUS1-Pfac vs. 1:10:FUS1-Pfac	8.454	26.43	-17.97	1.348	3	3	18.86	30
	10:1:FUS1-Pfac vs. 1:10:AGA2-Pfac	8.454	11.88	-3.429	1.348	3	3	3.598	30
	10:1:FUS1-Pfac vs. 1:10:MFA1-Pfac	8.454	15.01	-6.552	1.348	3	3	6.874	30
	10:1:AGA2-Pfac vs. 10:1:MFA1-Pfac	6.487	7.742	-1.255	1.348	3	3	1.316	30
	10:1:AGA2-Pfac vs. 1:1:Negative	6.487	4.569	1.918	1.348	3	3	2.012	30
	10:1:AGA2-Pfac vs. 1:1:TEF1-Pfac	6.487	5.542	0.9445	1.348	3	3	0.9909	30
	10:1:AGA2-Pfac vs. 1:1:FUS1-Pfac	6.487	7.487	-1.001	1.348	3	3	1.05	30
	10:1:AGA2-Pfac vs. 1:1:AGA2-Pfac	6.487	5.114	1.373	1.348	3	3	1.44	30
	10:1:AGA2-Pfac vs. 1:1:MFA1-Pfac	6.487	6.028	0.4588	1.348	3	3	0.4814	30
	10:1:AGA2-Pfac vs. 1:10:Negative	6.487	7.097	-0.6101	1.348	3	3	0.6401	30
	10:1:AGA2-Pfac vs. 1:10:TEF1-Pfac	6.487	8.903	-2.416	1.348	3	3	2.535	30
	10:1:AGA2-Pfac vs. 1:10:FUS1-Pfac	6.487	26.43	-19.94	1.348	3	3	20.92	30
	10:1:AGA2-Pfac vs. 1:10:AGA2-Pfac	6.487	11.88	-5.396	1.348	3	3	5.662	30
	10:1:AGA2-Pfac vs. 1:10:MFA1-Pfac	6.487	15.01	-8.519	1.348	3	3	8.938	30
	10:1:MFA1-Pfac vs. 1:1:Negative	7.742	4.569	3.173	1.348	3	3	3.329	30
	10:1:MFA1-Pfac vs. 1:1:TEF1-Pfac	7.742	5.542	2.199	1.348	3	3	2.307	30
	10:1:MFA1-Pfac vs. 1:1:FUS1-Pfac	7.742	7.487	0.2542	1.348	3	3	0.2667	30
	10:1:MFA1-Pfac vs. 1:1:AGA2-Pfac	7.742	5.114	2.627	1.348	3	3	2.757	30
	10:1:MFA1-Pfac vs. 1:1:MFA1-Pfac	7.742	6.028	1.714	1.348	3	3	1.798	30
	10:1:MFA1-Pfac vs. 1:10:Negative	7.742	7.097	0.6447	1.348	3	3	0.6764	30
	10:1:MFA1-Pfac vs. 1:10:TEF1-Pfac	7.742	8.903	-1.162	1.348	3	3	1.219	30
	10:1:MFA1-Pfac vs. 1:10:FUS1-Pfac	7.742	26.43	-18.69	1.348	3	3	19.6	30
	10:1:MFA1-Pfac vs. 1:10:AGA2-Pfac	7.742	11.88	-4.142	1.348	3	3	4.345	30
	10:1:MFA1-Pfac vs. 1:10:MFA1-Pfac	7.742	15.01	-7.264	1.348	3	3	7.622	30
	1:1:Negative vs. 1:1:TEF1-Pfac	4.569	5.542	-0.9735	1.348	3	3	1.021	30
	1:1:Negative vs. 1:1:FUS1-Pfac	4.569	7.487	-2.919	1.348	3	3	3.062	30
	1:1:Negative vs. 1:1:AGA2-Pfac	4.569	5.114	-0.5454	1.348	3	3	0.5722	30
	1:1:Negative vs. 1:1:MFA1-Pfac	4.569	6.028	-1.459	1.348	3	3	1.531	30
	1:1:Negative vs. 1:10:Negative	4.569	7.097	-2.528	1.348	3	3	2.652	30
	1:1:Negative vs. 1:10:TEF1-Pfac	4.569	8.903	-4.334	1.348	3	3	4.547	30
	1:1:Negative vs. 1:10:FUS1-Pfac	4.569	26.43	-21.86	1.348	3	3	22.93	30
	1:1:Negative vs. 1:10:AGA2-Pfac	4.569	11.88	-7.314	1.348	3	3	7.674	30
	1:1:Negative vs. 1:10:MFA1-Pfac	4.569	15.01	-10.44	1.348	3	3	10.95	30
	1:1:TEF1-Pfac vs. 1:1:FUS1-Pfac	5.542	7.487	-1.945	1.348	3	3	2.041	30
	1:1:TEF1-Pfac vs. 1:1:AGA2-Pfac	5.542	5.114	0.4282	1.348	3	3	0.4492	30
	1:1:TEF1-Pfac vs. 1:1:MFA1-Pfac	5.542	6.028	-0.4857	1.348	3	3	0.5095	30
	1:1:TEF1-Pfac vs. 1:10:Negative	5.542	7.097	-1.555	1.348	3	3	1.631	30
	1:1:TEF1-Pfac vs. 1:10:TEF1-Pfac	5.542	8.903	-3.361	1.348	3	3	3.526	30
	1:1:TEF1-Pfac vs. 1:10:FUS1-Pfac	5.542	26.43	-20.88	1.348	3	3	21.91	30
	1:1:TEF1-Pfac vs. 1:10:AGA2-Pfac	5.542	11.88	-6.341	1.348	3	3	6.653	30
	1:1:TEF1-Pfac vs. 1:10:MFA1-Pfac	5.542	15.01	-9.464	1.348	3	3	9.929	30
	1:1:FUS1-Pfac vs. 1:1:AGA2-Pfac	7.487	5.114	2.373	1.348	3	3	2.49	30
	1:1:FUS1-Pfac vs. 1:1:MFA1-Pfac	7.487	6.028	1.459	1.348	3	3	1.531	30
	1:1:FUS1-Pfac vs. 1:10:Negative	7.487	7.097	0.3905	1.348	3	3	0.4097	30
	1:1:FUS1-Pfac vs. 1:10:TEF1-Pfac	7.487	8.903	-1.416	1.348	3	3	1.485	30
	1:1:FUS1-Pfac vs. 1:10:FUS1-Pfac	7.487	26.43	-18.94	1.348	3	3	19.87	30
	1:1:FUS1-Pfac vs. 1:10:AGA2-Pfac	7.487	11.88	-4.396	1.348	3	3	4.612	30
	1:1:FUS1-Pfac vs. 1:10:MFA1-Pfac	7.487	15.01	-7.519	1.348	3	3	7.889	30
	1:1:AGA2-Pfac vs. 1:1:MFA1-Pfac	5.114	6.028	-0.9138	1.348	3	3	0.9588	30
	1:1:AGA2-Pfac vs. 1:10:Negative	5.114	7.097	-1.983	1.348	3	3	2.08	30
	1:1:AGA2-Pfac vs. 1:10:TEF1-Pfac	5.114	8.903	-3.789	1.348	3	3	3.975	30
	1:1:AGA2-Pfac vs. 1:10:FUS1-Pfac	5.114	26.43	-21.31	1.348	3	3	22.36	30
	1:1:AGA2-Pfac vs. 1:10:AGA2-Pfac	5.114	11.88	-6.769	1.348	3	3	7.102	30
	1:1:AGA2-Pfac vs. 1:10:MFA1-Pfac	5.114	15.01	-9.892	1.348	3	3	10.38	30
	1:1:MFA1-Pfac vs. 1:10:Negative	6.028	7.097	-1.069	1.348	3	3	1.121	30
	1:1:MFA1-Pfac vs. 1:10:TEF1-Pfac	6.028	8.903	-2.875	1.348	3	3	3.017	30
	1:1:MFA1-Pfac vs. 1:10:FUS1-Pfac	6.028	26.43	-20.4	1.348	3	3	21.4	30
	1:1:MFA1-Pfac vs. 1:10:AGA2-Pfac	6.028	11.88	-5.855	1.348	3	3	6.143	30
	1:1:MFA1-Pfac vs. 1:10:MFA1-Pfac	6.028	15.01	-8.978	1.348	3	3	9.42	30
	1:10:Negative vs. 1:10:TEF1-Pfac	7.097	8.903	-1.806	1.348	3	3	1.895	30
	1:10:Negative vs. 1:10:FUS1-Pfac	7.097	26.43	-19.33	1.348	3	3	20.28	30
	1:10:Negative vs. 1:10:AGA2-Pfac	7.097	11.88	-4.786	1.348	3	3	5.022	30
	1:10:Negative vs. 1:10:MFA1-Pfac	7.097	15.01	-7.909	1.348	3	3	8.298	30
	1:10:TEF1-Pfac vs. 1:10:FUS1-Pfac	8.903	26.43	-17.52	1.348	3	3	18.39	30
	1:10:TEF1-Pfac vs. 1:10:AGA2-Pfac	8.903	11.88	-2.98	1.348	3	3	3.127	30
	1:10:TEF1-Pfac vs. 1:10:MFA1-Pfac	8.903	15.01	-6.103	1.348	3	3	6.403	30
	1:10:FUS1-Pfac vs. 1:10:AGA2-Pfac	26.43	11.88	14.54	1.348	3	3	15.26	30
	1:10:FUS1-Pfac vs. 1:10:MFA1-Pfac	26.43	15.01	11.42	1.348	3	3	11.98	30
	1:10:AGA2-Pfac vs. 1:10:MFA1-Pfac	11.88	15.01	-3.123	1.348	3	3	3.277	30
