# Supplementary material for: Engineered cell differentiation and sexual reproduction in probiotic and mating yeasts
Source: Nat Commun. 2022 Oct 19;13:6201. doi: 10.1038/s41467-022-33961-y (PMC9582028; doi:10.1038/s41467-022-33961-y)
Supplement: Supplementary file 19 — Source Data [file 41467_2022_33961_MOESM19_ESM.xlsx]

## Sheet: Fig1B + Fig3ABCE
	Adenosine - A2bR												Melatonin - MT1 (MTNR1A)												Serotonin - 5-HT4b												P-factor - Mam2
			File	All Events Events	All Events FSC-A Median	All Events SSC-A Median	All Events FITC-A Median	Yeast Events	Yeast FSC-A Median	Yeast SSC-A Median	Yeast FITC-A Median				File	All Events Events	All Events FSC-A Median	All Events SSC-A Median	All Events FITC-A Median	Yeast Events	Yeast FSC-A Median	Yeast SSC-A Median	Yeast FITC-A Median				File	All Events Events	All Events FSC-A Median	All Events SSC-A Median	All Events FITC-A Median	Yeast Events	Yeast FSC-A Median	Yeast SSC-A Median	Yeast FITC-A Median				File	All Events Events	All Events FSC-A Median	All Events SSC-A Median	All Events FITC-A Median	Yeast Events	Yeast FSC-A Median	Yeast SSC-A Median	Yeast FITC-A Median
	RNR2	No GPCR	A01	5188	101385	116961	8913.96	4753	110358	121879	10642.9		RNR2	No GPCR	A01	3734	123839	127949	5952.65	3441	134000	133851	7079.19		RNR2	No GPCR	A01	8895	105551	111697	8445.89	8734	107437	113036	8804.55		RNR2	No GPCR	A01	6396	100901	113011	9368.61	6070	105253	116134	10453.7
			A02	4487	105217	120665	8934.9	4045	115795	126656	11339.7				A02	5048	104509	114803	7154.64	4696	111717	118697	8285.12				A02	9289	105304	112131	8287.1	9128	107407	113333	8635.88				A02	7262	101272	115427	9354	6957	105322	117741	10251
			A03	5357	106736	118923	8682.1	4944	114902	123693	10393.2				A03	2932	99779.1	107353	4997.54	2647	110817	112434	6146.2				A03	8759	105591	112829	8141.74	8607	107242	114007	8387.43				A03	6276	104433	116987	9107.91	5919	110000	119928	10354.5
		0 µM	C01	2092	100555	125034	21648.8	1803	110734	136925	26965.9			0 µM	C01	2047	105159	131366	24945	1758	126346	147406	32875.1			0 µM	C01	10000	79690.1	62390.2	293.09	9760	80014.8	62796.3	289.93			0 µM	C01	4327	103760	126603	20198.7	4069	108226	129182	22097.1
			C02	2001	100494	130621	19772.9	1707	115236	143444	26229.6				C02	1859	88813.9	115772	18900	1580	101116	123873	25596.4				C02	10000	80524.6	63548.4	301.78	9738	80907.5	64041.8	298.62				C02	5625	110339	131149	20532.9	5353	115299	134770	22122.4
			C03	2123	106997	135812	22379.1	1897	119231	145196	26817.3				C03	2492	94706.8	120715	23586.2	2187	107865	131277	28991.4				C03	10000	81094.1	63901.9	297.83	9759	81552.4	64354.2	295.46				C03	6276	112575	134080	21752.3	6064	116563	135981	22780.8
		0.01 µM	D01	1731	102694	125145	20744.6	1499	114602	134953	26216.9			0.01 µM	D01	1487	116607	151595	31804.6	1223	154913	181811	45511.9			0.01 µM	D01	10000	79630.2	62200.7	293.09	9631	80296.1	62861.9	291.51			0.01 µM	D01	1846	116425	145474	39557.3	1613	130583	153210	43495.8
			D02	1489	100676	124596	18354.1	1218	122192	143597	27370.7				D02	1546	82426.8	110615	17508	1140	110849	142960	31614.2				D02	10000	80060.6	64023.6	305.73	9774	80431.2	64471.9	303.36				D02	2707	132682	152882	41088.7	2493	142576	160446	43657
			D03	1765	103058	136476	21285	1491	126165	156858	27716.4				D03	2478	109121	142473	30762.6	2154	129398	161834	38488.4				D03	10000	80420.8	62909.7	299.41	9759	80774.5	63378.5	295.46				D03	2834	151303	170402	45607.5	2613	165514	180837	48807.8
		0.1 µM	E01	1401	110255	145054	25182	1057	157946	183504	39692			0.1 µM	E01	1578	124253	163895	44238.4	1324	155496	191365	53959.4			0.1 µM	E01	10000	79738.4	63344.6	308.1	9758	80160.1	63904.7	305.73			0.1 µM	E01	1655	130172	161049	42346.4	1373	162094	180890	50703
			E02	1305	133558	165827	33165.8	1075	174245	196385	41841.6				E02	1263	105929	143707	30560.4	987	139024	171879	48169.5				E02	10000	79654.6	63845.4	314.42	9758	79944.4	64382.6	312.05				E02	1987	157888	177701	49051.9	1744	184388	195369	55330.4
			E03	1305	118938	156918	30476.6	1082	149435	179413	40369.8				E03	1850	122454	166416	41934	1535	152322	190582	53502.8				E03	10000	79877.1	63890.5	312.84	9768	80285.4	64431.2	309.68				E03	2426	169150	186416	50465.6	2177	193741	201410	56254.3
		1 µM	F01	1213	114765	150836	33320.6	899	153931	184798	45931.4			1 µM	F01	1780	156315	184725	53526.8	1527	187087	210368	63098.1			1 µM	F01	10000	80856.3	63510.5	316	9750	81426.4	64092.7	312.84			1 µM	F01	1962	161970	183353	51064	1740	182320	198305	56440.8
			F02	1321	143939	189620	48681.4	1127	176071	204721	56565.6				F02	1148	121612	158901	43466.6	891	154534	196083	57468.6				F02	10000	80397.7	63914.2	319.95	9753	80738.4	64415	317.58				F02	2886	172494	190713	53230.2	2663	188864	200780	56425
			F03	1041	135362	170479	40192.8	807	180406	215016	57310.6				F03	1711	147123	188491	53969.6	1457	177997	211737	65780.1				F03	10000	81328.6	63815.8	321.53	9794	81657.6	64388.6	319.16				F03	2921	178530	194312	55074.8	2729	193782	203370	58605.4
		10 µM	G01	1226	97071.3	154548	16925	801	159122	208385	51424.3			10 µM	G01	1731	146014	182375	55918.6	1471	176362	208065	67209.2			10 µM	G01	10000	80706.5	63864.4	329.83	9764	81095.8	64238.5	327.85			10 µM	G01	5358	166212	189261	55624.3	5124	172588	195207	57119.4
			G02	1069	124530	175473	44446.2	766	191780	224997	63668.5				G02	1162	119171	161810	44423.3	876	159049	200911	60148.2				G02	10000	79904.2	64336.8	330.22	9767	80309.6	64738.9	327.85				G02	7292	175919	195424	57950.8	7040	183265	199027	59610.6
			G03	1004	150600	194026	52674.4	777	207926	236190	69714.3				G03	1868	148212	188438	58782.7	1590	178466	213266	67913.9				G03	10000	81340.3	65290.3	334.17	9772	81682.4	65767.5	330.61				G03	8072	187762	204612	59150.9	7793	195150	209416	60819.7
		100 µM	H01	951	132906	182407	47020	718	190415	222542	61013.3			100 µM	H01	1843	157746	196464	61688.7	1622	180096	214237	70742.9			100 µM	H01	10000	78473.1	64312.3	348.39	9820	78796.7	64599.9	346.81			100 µM	H01	10000	109836	135002	32433.8	6774	163469	183238	53203.7
			H02	1021	130065	170625	45588.5	812	170286	206686	57098				H02	1030	114109	159610	42385.5	744	157552	206377	59580.6				H02	10000	78650	64375.1	344.44	9810	78936.1	64656	342.07				H02	9970	126109	154353	42919.9	7343	173139	194541	56897.4
			H03	881	119423	166248	42780.1	622	182135	210539	63006.1				H03	1392	137488	180600	55872	1107	172397	210413	70620.5				H03	10000	79356.1	63894	345.23	9802	79782.3	64270.1	343.65				H03	10000	120486	147193	40222.5	7213	170387	188564	55047.2
	ALD6	No GPCR	A05	10000	77447	59926.2	1215.42	9841	77877.4	60109.5	1249.78		ALD6	No GPCR	A05	10000	74108.4	57176.7	804.22	9860	74491.6	57390.7	827.53		ALD6	No GPCR	A05	10000	75765.3	57875	1099.29	9914	75983.4	57973.8	1114.3		ALD6	No GPCR	A05	10000	72803.9	56198.2	1132.07	9903	73087.6	56259.1	1154.98
			A06	10000	76556.9	59380.3	1172.36	9901	76841	59430.9	1196.06				A06	10000	74434.7	57036.8	837.01	9875	74768	57105.2	858.73				A06	10000	77377	59142.2	1126.15	9902	77589.4	59354.7	1147.87				A06	10000	73806.9	56680.5	1065.32	9914	73972	56754	1083.49
			A07	10000	77305.6	59458.6	1243.85	9902	77576.3	59626	1268.34				A07	10000	73621.9	56567.2	831.87	9872	73934.2	56625.2	853.99				A07	10000	74242.4	55832.9	986.32	9906	74398.1	55912.7	999.35				A07	10000	73409.2	56900.2	1090.59	9909	73620.3	56934.5	1107.58
		0 µM	C05	10000	77901.2	60065.7	744.97	9915	78102.6	60158.5	752.08			0 µM	C05	10000	76112	58509.8	1123.78	9862	76429.6	58666.2	1147.08			0 µM	C05	10000	75444	56862.2	1606.86	9897	75582.7	56966.1	1620.29			0 µM	C05	10000	75326.1	59843.3	2181.58	9880	75605.8	59950.3	2225.04
			C06	10000	78170.9	60571.3	729.17	9878	78516.3	60634.5	741.81				C06	10000	75549.9	58016	974.86	9864	75839	58097	995.8				C06	10000	75032.3	56857.1	1649.52	9888	75156.2	56907.7	1663.74				C06	10000	75456.7	59959.8	1877.04	9904	75612.2	60041.2	1898.77
			C07	10000	77360.2	60254.9	801.85	9935	77586	60296.8	809.75				C07	10000	75623.6	57801.5	977.23	9882	75858.7	57869.5	994.22				C07	10000	75894.9	57198.4	1684.68	9910	76050	57298.3	1697.71				C07	10000	74973	59387.9	2182.38	9903	75160.6	59449.9	2202.52
		0.01 µM	D05	10000	78711.6	62677	839.77	9880	79116.9	62747.7	852.81			0.01 µM	D05	10008	87451.1	71745.8	3410.43	9759	88492.9	72443.8	3556.58			0.01 µM	D05	10000	76570.3	57903.8	1901.53	9887	76801.4	58123.5	1925.23			0.01 µM	D05	4885	115702	116220	31433.3	4520	120318	118943	32943.4
			D06	10000	78161.2	61822.6	831.87	9874	78551.8	61876.4	845.7				D06	9737	87586.4	72444.6	3263.49	9466	88749.5	73242.1	3425.05				D06	10000	75806.8	56937.7	1834.38	9900	75978.7	57121.7	1850.18				D06	3886	112345	115500	32532.2	3570	118297	119055	34335.8
			D07	10000	79282.1	62974.5	887.96	9879	79714.6	63117.8	906.13				D07	10000	87616.9	72712.4	3361.85	9724	88788.7	73303.7	3547.1				D07	10000	76543.8	58292.1	1834.38	9881	76755.2	58413.4	1849.39				D07	4389	112425	114654	31555.8	4019	117880	117899	33429.6
		0.1 µM	E05	10000	86098.7	71034	2150.78	9858	86871.2	71434.2	2191.06			0.1 µM	E05	5630	103398	87895	8968.08	5352	106192	90080.9	9788.89			0.1 µM	E05	10000	78442.9	61349	3034.79	9831	78757.8	61630.3	3070.73			0.1 µM	E05	2569	98936.9	114553	34700	2294	105740	119557	37124.1
			E06	10000	86974.1	72054.7	2156.31	9837	87582.4	72344.2	2204.89				E06	5630	108656	97140	10925.3	5318	112782	100136	12121				E06	10000	79854.9	62392.2	3252.43	9835	80167.5	62637.5	3295.88				E06	2916	105230	126931	40461.8	2642	111731	131706	42961.8
			E07	10000	84591.5	68792	1971.45	9887	85010.3	68970.2	2003.44				E07	5319	104039	90829.5	9447.61	5023	108297	93442.8	10533.1				E07	10000	80027.1	62113.4	3189.23	9854	80337	62431.7	3230.31				E07	3357	101832	128324	40459.8	3066	108444	133123	42648.9
		1 µM	F05	4375	128353	118441	11867.4	4132	133918	122796	12903.9			1 µM	F05	3072	121589	120691	25080.1	2765	136368	130348	29678.7			1 µM	F05	6511	94374.2	81941.2	7433.11	6287	95874.3	83881.4	7805.2			1 µM	F05	3560	101051	132866	41983	3281	107928	137243	43950.9
			F06	4583	128963	121715	12035.6	4374	134153	125069	13113.6				F06	2694	123846	123312	25412.3	2416	140359	132430	30407.9				F06	7238	95274.3	83181.9	7577.29	7026	96577.2	84378.7	7859.32				F06	3952	105499	136955	43338.6	3661	111103	140035	45430.5
			F07	4438	135250	127193	12756.1	4243	140667	130720	13903.2				F07	3012	126358	120887	24609.3	2746	137851	125976	28028.4				F07	7297	93928	80800.4	7160.56	7097	94860.6	81912.7	7463.92				F07	4451	105541	136582	43597.7	4176	110382	140283	45134.3
		10 µM	G05	2671	153920	145784	30254.6	2366	170133	155960	34404.5			10 µM	G05	2588	139805	131855	33261	2341	154180	139095	36877.2			10 µM	G05	2663	161214	141822	41715.2	2442	172525	149922	44798.9			10 µM	G05	10000	110531	140046	45484.2	9726	112685	141350	46136
			G06	2688	166823	158899	35624.3	2459	183536	167032	38883.8				G06	2852	143350	138894	37404.9	2601	160942	145654	40404.6				G06	2020	183033	153265	44410.6	1851	195713	165139	47159.8				G06	10000	112965	141629	46860.4	9835	114348	142240	47242.8
			G07	2796	163050	156640	36115.6	2607	175801	162068	38431.1				G07	2688	136310	134885	35014	2435	154056	141537	38098.5				G07	2770	155270	134587	37978.1	2565	165514	142671	40402.2				G07	10000	110271	140256	45968.5	9783	112305	141328	46528.6
		100 µM	H05	2430	151279	152042	35512.5	2134	168682	161554	39385.1			100 µM	H05	2817	144910	142104	38785.8	2525	162952	151362	42199.4			100 µM	H05	2847	147484	134434	40203.9	2633	158149	142341	43143.5			100 µM	H05	10000	96619	128424	40470.5	8088	110627	140900	45498.1
			H06	2811	165439	155890	38883	2610	178108	162221	40805.9				H06	3140	142825	139503	37462.2	2926	154795	143706	39829.4				H06	2570	153647	139047	40687.8	2363	165875	148441	43882.9				H06	10000	95863.3	127850	40263.1	7879	112500	142053	46200.8
			H07	2467	152637	152246	37002.8	2194	169626	160423	40606				H07	3125	140837	137615	37470.5	2899	153816	143186	39731.5				H07	1569	136397	129928	38292.9	1365	155173	143959	43085				H07	10000	101114	134781	43664.5	9343	105140	138086	44995.2
	PGK1	No GPCR	A09	10000	73340.9	52019.9	264.65	9937	73497	52042.8	266.23		PGK1	No GPCR	A09	10000	69676.3	50195	262.28	9922	69843.1	50211.2	264.26		PGK1	No GPCR	A09	10000	69438.1	50035.4	295.46	9925	69529.2	50102.6	296.25		PGK1	No GPCR	A09	10000	70738.3	50829.4	275.71	9929	70884	50849.9	277.29
			A10	10000	73738.2	52399.1	263.86	9917	73897.6	52417.3	264.65				A10	10000	70729.6	50891.4	261.1	9894	70918.2	50930.1	263.07				A10	10000	68662.3	49495.5	298.62	9921	68780.9	49572.5	300.2				A10	10000	69217.4	49781.8	267.81	9941	69332.3	49876.7	268.6
			A11	10000	74596.5	53436.4	267.81	9940	74738.2	53453.8	268.6				A11	10000	70936.9	51006	263.86	9887	71140.6	51073.5	266.23				A11	10000	68845.2	49565.4	287.56	9908	68956.7	49619.9	288.35				A11	10000	69222.1	49441.8	268.99	9943	69352.4	49442.2	270.18
		0 µM	C09	10000	74058.8	54105.5	310.47	9933	74203.2	54192.4	312.05			0 µM	C09	10000	66990.3	47584.9	274.13	9976	67020.4	47599.9	274.92			0 µM	C09	10000	70872.9	50176.8	575.12	9760	71190.5	50498	573.54			0 µM	C09	10000	66799.7	47913.9	274.13	9952	66905.5	47931.7	274.92
			C10	10000	74206.2	54129.6	310.47	9935	74312.4	54193.2	311.26				C10	10000	67684.1	48130	282.03	9968	67761.8	48130	282.82				C10	10000	71115.8	50066.7	586.18	9737	71441.4	50486.5	584.6				C10	10000	67300.2	48592.1	272.55	9936	67397	48600.4	273.34
			C11	10000	74814.6	54953.2	312.05	9920	74947.6	55071.3	313.63				C11	10000	68033.8	48653.7	281.24	9973	68068	48641.1	282.03				C11	10000	70798.9	49352.1	569.59	9772	70949.6	49695.7	566.43				C11	10000	67310.2	48563.3	272.55	9952	67407.4	48585	273.34
		0.01 µM	D09	10000	73480.9	53509.5	317.58	9939	73565.3	53586.5	319.16			0.01 µM	D09	10000	66468	47610.9	358.66	9973	66512.2	47614.1	358.66			0.01 µM	D09	10000	71508.1	51060.1	624.89	9764	71754	51397.8	623.31			0.01 µM	D09	4199	133337	121847	27390.1	3945	137904	124848	28440
			D10	10000	73594.8	53485.8	308.1	9932	73701.3	53541.1	309.68				D10	10000	66611.4	48423.1	368.93	9964	66683.8	48423.1	370.51				D10	10000	72236.1	50832.2	629.23	9754	72525.5	51167.5	628.05				D10	4303	134760	123524	29102.8	4053	139457	126775	30310.7
			D11	10000	73903.7	54115.8	313.63	9938	73995.1	54130.4	315.21				D11	10000	67208.4	48492.6	376.83	9976	67277.1	48509.2	377.62				D11	10000	71426.7	49836.8	609.88	9731	71744.9	50214.8	609.09				D11	4385	140254	127714	29007.2	4084	146358	131087	30530
		0.1 µM	E09	10000	74211.2	54924	382.36	9916	74412.9	54954	385.52			0.1 µM	E09	10000	67387.9	50760.3	1037.67	9957	67477.7	50779.6	1045.96			0.1 µM	E09	10000	71192.9	52010.8	1839.12	9695	71595.5	52635.3	1876.25			0.1 µM	E09	3618	120664	122157	39155.2	3345	132579	126717	42202.6
			E10	10000	73923.1	54247.7	380.78	9938	74039.4	54294.7	382.36				E10	10000	68045.5	50739.3	1065.71	9969	68117.6	50768.6	1072.03				E10	10000	72083.3	51574.8	1657.82	9720	72513.4	52168.1	1685.86				E10	3318	121324	122397	38877.5	3059	133368	126594	41168.5
			E11	10000	73100	54154.9	373.67	9940	73210.6	54229.9	376.04				E11	10000	67523.3	50914.7	1103.24	9969	67605.7	50911.6	1105.21				E11	10000	72433	52759.8	2112.46	9676	72922.1	53317.5	2163.81				E11	3765	127542	128697	41587.2	3484	140713	132474	44599.4
		1 µM	F09	10000	95821.1	81865.7	6015.46	9736	97373.1	82752.5	6191.23			1 µM	F09	10000	80268.7	61971.6	3671.92	9934	80583.6	62045	3703.52			1 µM	F09	4838	116602	109033	12491.1	4193	135576	121181	14750.1			1 µM	F09	4846	118968	128242	42378	4605	125989	130918	44041.7
			F10	10000	93244.9	77361.6	5487.34	9829	94100.8	77890.1	5584.51				F10	10000	81144.7	62650.9	3703.52	9926	81541	62749.3	3740.65				F10	10000	80399	62299.8	4108.4	9485	81743.4	64281.5	4286.54				F10	4526	136273	133208	45583	4287	146550	135556	47886.6
			F11	10000	93422.8	77819.3	5496.03	9820	94168.8	78312.7	5597.15				F11	10000	80552.8	62256.7	3652.57	9947	80789.3	62331.8	3686.14				F11	10000	76619.2	58005.4	3453.88	9500	77583.7	59204.6	3583.05				F11	5782	132776	138338	46498.2	5493	143370	141495	48814.1
		10 µM	G09	3341	167741	153021	31490.2	3102	182002	159114	33481			10 µM	G09	10000	94929.6	75607.7	6119.74	9913	95495.1	75931.6	6212.56			10 µM	G09	3150	147061	131123	30704.5	2637	172968	144779	34701.5			10 µM	G09	10000	144360	136859	49219	9825	147312	137703	49980.9
			G10	3742	161626	151206	30168.5	3529	170998	154907	31650.6				G10	10000	95220.4	74841.1	6481.16	9940	95618.1	75016	6537.25				G10	3332	142956	130537	30685.2	2815	172496	143710	34952.8				G10	10000	153381	139906	52415.3	9831	155597	140823	53144.9
			G11	3862	170790	155909	31834.2	3656	183730	160007	33425.7				G11	10000	96350	75699.8	6374.51	9907	96894.1	75875.6	6468.52				G11	3039	145005	130724	28324.7	2550	170692	143588	32091.4				G11	10000	153568	141640	53107.8	9785	157296	142644	53986.2
		100 µM	H09	2593	164243	154260	36450.6	2378	177928	160212	38895.3			100 µM	H09	10000	101105	82780.9	7647.99	9879	102031	83314.2	7783.87			100 µM	H09	3220	136592	113298	34376.1	2617	160450	129453	39958.2			100 µM	H09	10000	133159	135437	47469.9	9377	145506	138956	50063.1
			H10	2670	166499	154878	35865.2	2471	178846	159688	38033				H10	10000	101826	81319.4	8004.68	9901	102445	81805.3	8103.03				H10	2883	141249	113924	34041.1	2423	158381	127052	38634.9				H10	10000	126074	131325	45226.3	8881	147340	138670	50539.5
			H11	2805	164535	155107	36505.1	2550	179591	163240	39559.7				H11	10000	104807	84851.5	8473.14	9918	105357	85266.3	8559.26				H11	3394	140819	114568	34201.9	2866	157909	128062	38164.1				H11	10000	120304	130096	42842.1	8742	142292	138740	47504.7

## Sheet: Fig. 1C&D
	Gene name	MT1_wo_ligands	MT1_+ligands	5HT4b_wo_ligands	5HT4b_+ligands	A2bR_wo_ligands	A2bR_+ligands
	YBL053W		UP
	YPL185W			UP
	YIL012W
	HHY1
MT1	NOG2			UP	UP	UP	UP
10 genes	YGR045C						UP
	YNL150W
	YCL048W-A
	YER189W
	ATC1			UP
	YMR173W-A			DOWN	DOWN		DOWN
	YOR289W			DOWN	DOWN
	YBR241C			DOWN	DOWN		DOWN
	SUE1			DOWN	DOWN	DOWN	DOWN
	YIL024C			DOWN	DOWN
	MET28		UP	DOWN	DOWN		DOWN
	LEE1			DOWN	DOWN
	ATG33			DOWN	DOWN		DOWN
	YJL163C			DOWN	DOWN	DOWN	DOWN
	SDS24			DOWN	DOWN	DOWN	DOWN
	THI5			DOWN
	PAU7			DOWN
	SAM3			DOWN
	AI2			UP	UP
	YMR001C-A	UP	UP	UP	UP
	SRT1		UP	UP	UP
	YOR248W	UP	UP	UP	UP
	AI1			UP	UP
	LSO1			UP	UP
	BSC5			UP	UP
5HT4	YLR285C-A	UP	UP	UP	UP
53 genes	TMA17				DOWN		DOWN
	PET10				DOWN
	CYC3				DOWN
	CAT8				DOWN
	YOR186W				DOWN
	YNR014W				DOWN	DOWN	DOWN
	YDR535C				DOWN
	YKL133C				DOWN		DOWN
	GDH1				DOWN
	OAR1				UP
	YJR146W				UP
	YOL164W-A				UP
	FRM2				UP		UP
	YIG1				UP	UP	UP
	YCR025C		UP		UP
	YDR183C-A				UP
	YLR122C				UP		UP
	PDC6
	PAU12						UP
	AMN1
	NKP2
	GPB1
	YDR344C		UP				UP
	YRF1-2
	ANB1						DOWN
	REC104
	YTP1
	DCI1						DOWN
	YER088C-A					DOWN	DOWN
	CLN3
	YIL141W		UP
	SKN1
	ALD6					DOWN	DOWN
	YPL119C-A						DOWN
	YDR220C	UP	UP				DOWN
	YGR259C				DOWN		DOWN
	MSB2						DOWN
	YMR206W						UP
A2bR	YFR054C						UP
13 genes	YFL064C						UP
	EEB1			DOWN	DOWN
	IRC18
	MND1
	YML122C
	YCL042W
Statistics
	Specific DEGs	DEGs in 0uM	DEGs in ligands
MT1	10	0	1
5HT4	53	21	35
A2bR	13	1	8

## Sheet: Fig. 2B-E
Plate A	All Events FSC-A Median	All Events SSC-A Median	All Events FITC-A B525-A Median	Ligand concentration (𝞵M)		Ligand color-key
SB14	2981236	1199923	9235	0		𝞪-factor
SB14	2924460	1162996	8926			Adenosine
SB14	2730721	1088340	7874.5			P-factor
SB17	3151638	1346043	25262			Melatonin
SB17	2774026	1144662	20216.5
SB17	3019688	1273164	25196
SB14	2768583	1078726	8459	0.01
SB14	2741357	1069567	8374
SB14	2779802	1098975	8433
SB17	3088249	1307035	27812
SB17	2859856	1197377	23344.5
SB17	3022824	1273031	27506
SB14	2867182	1120365	8727	0.1
SB14	2788241	1087326	8586
SB14	2772318	1067951	8481.5
SB17	3023312	1272832	35670
SB17	2854799	1195453	34746
SB17	3061471	1296064	34397.5
SB14	2781337	1060269	8209	1
SB14	2794647	1090273	8312
SB14	2764017	1068836	8167
SB17	3325748	1401333	30842
SB17	3376267	1498193	52470
SB17	3292277	1400418	34687.5
SB14	2758165	1056589	8091.5	10
SB14	2783486	1060291	8325.5
SB14	2747027	1043584	8161
SB17	2997408	1294030	20938.5
SB17	2878021	1321109	72994
SB17	3062219	1404350	28659
SB14	2835434	1068635	8390	100
SB14	2878328	1109837	8848
SB14	2895964	1123488	8867
SB17	3376643	1572309	94316
SB17	2929898	1328052	59390
SB17	3324241	1561126	104607
SB45	3293949	1538999	15069	0
SB45	3298844	1527716	15031
SB45	3299786	1510705	15042
SB48	2882875	1329368	14174
SB48	2832007	1261931	13940
SB48	2853543	1293068	13428
SB45	3418826	1629938	15239.5	0.01
SB45	3392008	1558890	15511
SB45	3413686	1607870	15751.5
SB48	3020663	1353853	14281
SB48	3049817	1414119	15089.5
SB48	2985047	1359865	13712
SB45	3398374	1550822	15707.5	0.1
SB45	3417361	1615580	15862
SB45	3423096	1600742	16250
SB48	3062575	1389512	15238.5
SB48	3035754	1429756	15104
SB48	2883784	1321632	14491
SB45	3377011	1578626	17765	1
SB45	3519660	1635620	18324.5
SB45	3593805	1634285	18615
SB48	3032977	1362300	18604.5
SB48	3066300	1346820	19446
SB48	2998476	1359988	17019
SB45	3399013	1527777	15323.5	10
SB45	3321646	1545806	15282
SB45	3350503	1542913	15675
SB48	2947719	1359675	15154
SB48	2889000	1321484	15432
SB48	2889328	1328584	16547
SB45	3272805	1541435	13901.5	100
SB45	3060542	1493496	13201
SB45	3279507	1566641	13903
SB48	2640883	1247001	12638
SB48	2799599	1340871	14095
SB48	2595906	1312418	12835.5
Plate B
SB50	3122642	1202591	16294	0
SB50	3037527	1167883	16222	0.01
SB50	3031258	1166846	16381	0.1
SB50	3544978	1517169	20602	1
SB50	3548008	1413722	26453.5	10
SB50	2919102	1132628	20051.5	100
SB46	3062306	1368975	13766.5	0
SB46	3172312	1415759	16858.5	0.01
SB46	3261498	1447372	16469.5	0.1
SB46	3222810	1452828	15339	1
SB46	3237029	1472790	15083.5	10
SB46	3246478	1483464	14956	100
SB50	2983024	1153245	15476.5	0
SB50	3001064	1158796	15555	0.01
SB50	3030278	1169961	16090	0.1
SB50	3306563	1418387	17260.5	1
SB50	3579838	1438154	27433	10
SB50	3114646	1215116	20615	100
SB46	3032990	1368333	14281	0
SB46	3207540	1437739	16518	0.01
SB46	3280613	1458946	16122	0.1
SB46	3254332	1477482	15402.5	1
SB46	3256203	1482148	15286	10
SB46	3361028	1535088	15709.5	100
SB50	3028251	1166763	16235.5	0
SB50	3022716	1173152	16086.5	0.01
SB50	3021659	1158993	16499	0.1
SB50	3276924	1411285	16289.5	1
SB50	3591629	1450687	26305.5	10
SB50	2868383	1028252	18341.5	100
SB46	3151334	1407751	15343.5	0
SB46	3222691	1431482	16329	0.01
SB46	3356734	1489515	18634.5	0.1
SB46	3294013	1498728	16033.5	1
SB46	3847105	1737107	21167.5	10
SB46	3871576	1667086	20841.5	100
SB47	3159335	1457967	15851	0
SB47	3145641	1433150	15479.5	0.01
SB47	3107061	1423845	15997.5	0.1
SB47	3443555	1608451	19452.5	1
SB47	3405691	1630107	19144.5	10
SB47	3009075	1434529	16670.5	100
SB49	2735680	944252	11963	0
SB49	2961879	1016845	19234	0.01
SB49	3170720	1099373	23045.5	0.1
SB49	3384047	1241360	21576.5	1
SB49	3887779	1450804	26111	10
SB49	3961564	1497320	23654.5	100
SB47	3124559	1420143	15303	0
SB47	3208000	1475386	15895.5	0.01
SB47	3189323	1463179	17772.5	0.1
SB47	3396621	1624455	19381.5	1
SB47	3374154	1611549	18978.5	10
SB47	2997233	1419828	16116.5	100
SB49	2907597	1008729	12496.5	0
SB49	2966709	1035909	20375	0.01
SB49	3039175	1069159	20795	0.1
SB49	3463327	1257720	23322	1
SB49	3812449	1463150	22649	10
SB49	3148613	1249614	12568.5	100
SB47	3237096	1430586	15747	0
SB47	3223944	1482009	16028.5	0.01
SB47	3254631	1483558	19121.5	0.1
SB47	3068148	1525866	16963.5	1
SB47	3458454	1645733	18933.5	10
SB47	2331232	951078	14304	100
SB49	2961269	1063814	13275	0
SB49	3058380	1067806	19341.5	0.01
SB49	3148986	1116863	20517.5	0.1
SB49	3318227	1217014	18434.5	1
SB49	3438099	1314189	16131.5	10
SB49	3293737	1242438	14130.5	100

## Sheet: Fig4B
			Singlets (All events)					CPK					CPKxSBY					SBY					Unknown
	Trial	File	Singlets Events	Singlets FSC-A Median	Singlets SSC-A Median	Singlets FITC-A B525-A Median	Singlets PE-Texas-Red-A Y615-A Median	CPK Events	CPK FSC-A Median	CPK SSC-A Median	CPK FITC-A B525-A Median	CPK PE-Texas-Red-A Y615-A Median	CPKxSBY Events	CPKxSBY FSC-A Median	CPKxSBY SSC-A Median	CPKxSBY FITC-A B525-A Median	CPKxSBY PE-Texas-Red-A Y615-A Median	SBY Events	SBY FSC-A Median	SBY SSC-A Median	SBY FITC-A B525-A Median	SBY PE-Texas-Red-A Y615-A Median	Unknown Events	Unknown FSC-A Median	Unknown SSC-A Median	Unknown FITC-A B525-A Median	Unknown PE-Texas-Red-A Y615-A Median		Trial	Strain #1	Strain #2	Adenosine (µM)	Media
	1	A01	49100	1708114	566427	1.32476e+06	574.14	25593	1784389	597358	2.43408e+06	-34.3	769	4249735	1686469	3.22441e+06	43321.2	22584	1.57618e+06	516968	1983.01	35264.9	154	1.03342e+06	255416	23752.3	2296.1		1	CPK331	SBY55	0	SC
		A02	49209	1671389	571835	1.2363e+06	696.11	25219	1776756	620637	2393089	-31.58	817	4228053	1690721	3.21504e+06	44123.5	23022	1516014	499736	1485.69	33775	151	1104924	224975	21723	2350.47		2	CPK331	SBY55	1
		A03	48993	1662509	583277	1.26717e+06	636.1	25334	1766323	632612	2385380	-28.11	946	4461465	1.83864e+06	3.41798e+06	45065.6	22569	1508590	506074	1325.05	34011.9	144	1.14825e+06	269638	26385.3	2496.67		3	CPK331	SBY55	10
		A04	49101	1653502	587280	1302824	651.08	25399	1786070	654813	2.4388e+06	-30.27	881	4507937	1825597	3.6791e+06	45330	22666	1476386	489799	1246.51	33286.9	155	1129790	196233	29205.8	2268.62		4	CPK331	SBY55	100
		A05	49066	1.66839e+06	597613	1343319	670.06	25289	1795790	660123	2.46756e+06	-30.12	962	4493476	1.89344e+06	3.36922e+06	48485.2	22631	1486779	501572	1225.63	34391.9	184	1240667	234958	37267.2	2091.03		5	CPK46	SBY55	0
	2	B01	49338	1702685	568673	1.27179e+06	5594.62	24479	1800426	611832	2.42806e+06	-30.41	2722	4.58533e+06	1.92869e+06	3.57942e+06	56873	21943	1483294	475137	1989.16	32294.9	194	1217246	266134	23997.7	2963.29		6	CPK46	SBY55	1
		B02	49378	1.68445e+06	578276	1.32327e+06	844.58	25119	1813446	640056	2.46547e+06	-26.26	2593	4666959	1979770	3772020	58916.8	21484	1442924	468942	1466.05	31335.9	182	1136619	229976	23745.7	2444.91		7	CPK46	SBY55	10
		B03	49314	1.64529e+06	575776	1.35e+06	1117.2	24869	1769998	636673	2.40001e+06	-27.57	3148	5065097	2238636	4065659	69196.2	21110	1.38543e+06	454151	1155.85	30223.9	187	1142377	231168	27063	2638.58		8	CPK46	SBY55	100
		B04	49358	1673599	596594	1.51743e+06	513.07	26221	1783268	651737	2.44277e+06	-22.64	3019	5302266	2387260	4.04482e+06	80289.6	19920	1396690	460497	1123	30806	198	1259568	249906	34033.6	2617.96		9	CPK121	SBY55	0
		B05	49340	1.65754e+06	591906	1.48703e+06	556.64	25942	1795429	657716	2475405	-23.44	2705	5017508	2236876	3863971	75199.7	20454	1388750	459469	1155.95	31210.5	239	1230526	232173	35475.5	2236.09		10	CPK121	SBY55	1
	3	C01	49625	1900819	659597	6871.5	21337.9	18686	2.23176e+06	862622	3512665	-35.51	4923	6328368	2847657	7.84769e+06	67269.5	25700	1.56381e+06	488000	1790.42	34089	316	1.06964e+06	252810	19902.7	2571.06		11	CPK121	SBY55	10
		C02	49712	1.91599e+06	680234	1.17944e+06	17895	20691	2246046	897646	3.51471e+06	-32.25	5110	6.48193e+06	3.03717e+06	7.83212e+06	75317.5	23549	1493312	464189	1437.07	31674	362	1188848	244248	29765.9	2570.65		12	CPK121	SBY55	100
		C03	49579	1827118	651597	1.17911e+06	17848	20643	2148333	835370	3.26535e+06	-23.83	5394	6899821	3291768	8267678	81851.2	23190	1.41846e+06	447070	1310.34	30290	352	1127796	231573	30253.3	2515.04
		C04	49723	1919172	696396	1432717	18056.9	20807	2146493	849509	3308505	-25.12	6411	7254175	3588951	8434822	101861	22092	1436171	458838	1267.37	31468	413	1194756	236621	31869.8	2443.26
		C05	49670	1857760	677434	1.40517e+06	18064.8	20734	2.06976e+06	804668	3.11232e+06	-25.85	6534	7.33732e+06	3.63175e+06	8658116	98942.8	21985	1393443	444212	1200.77	30389	417	1208732	246341	35527.2	2259.01
	4	D01	49795	2053939	715648	4386.37	25565	14311	2745350	1233280	4929082	-13.05	4087	7015170	3337454	9519312	71015.6	30985	1634003	510598	2450.51	34973.9	412	1123897	233850	23702	2424.18
		D02	49827	2116555	768429	4205.33	24472.9	14936	2802635	1306407	5127605	-17.96	5401	7785730	3969836	10719137	100681	28917	1574417	499829	1896.37	34598	573	1121022	211917	27959.2	2116.95
		D03	49812	2055402	725506	3578.77	25489	13737	2861849	1280322	5.27955e+06	5.43	5080	7695885	3907715	10684346	104738	30437	1548487	497383	1834.94	34439.8	558	1147560	228558	26225	2206.65
		D04	49846	2302398	883071	4615.23	27088.6	14440	2936932	1.43063e+06	5423600	-6.61	7233	8956935	4706330	12257077	133227	27503	1630918	544777	1669.52	38003	670	1226867	243922	38344.1	2289.17
		D05	49862	2279828	876883	4554.23	25958.2	14182	3.00785e+06	1482552	5547740	15.45	7583	8970699	4763531	12034823	138221	27358	1535434	507623	1577.36	34825.9	739	1186707	228837	34462.5	2100.84
	5	E01	49719	2088110	754893	3.50225e+06	15190.9	22969	2132202	776525	5.71734e+06	-110.11	9530	4674207	1.98698e+06	7437223	60338.2	17050	1.54613e+06	482460	1938.59	32583.4	170	847930	259804	9911.91	2588.44
		E02	49730	2.05751e+06	767494	3.63965e+06	13360	23628	2130049	809400	5709265	-106.27	9742	5055904	2.21267e+06	8276288	65130.4	16200	1.42826e+06	448764	1512.08	29776.9	160	862016	200523	10036.2	2261.8
		E03	49757	2163516	814040	4.12818e+06	15341	22432	2246147	850328	6.28119e+06	-113.68	11455	5285712	2343738	9141141	67213.7	15675	1415559	443375	1291	29476	195	805264	260810	7055.18	2224.6
		E04	49794	2192238	844350	4180572	15358.5	22434	2334481	915899	6.64776e+06	-118.71	11177	5539338	2498499	10181484	70542.9	15914	1.37354e+06	427298	1302.2	29073.9	269	913828	229334	12526.2	2066.95
		E05	49782	2.06837e+06	801384	3250453	18377	20076	2258365	900289	6.33543e+06	-104.61	13155	4491265	1976328	6.90393e+06	52522.2	16346	1326374	410096	1271.73	28030.9	205	864175	167789	7109.23	2158.81
	6	F01	49725	2068854	746608	3.34893e+06	17063	21017	2215115	813325	6132001	-117.87	9795	4765524	2051051	8.16612e+06	58887.4	18717	1466275	452947	1822.57	30206	196	895665	263437	10869.4	2306.97
		F02	49768	2114379	793318	3960040	13661.5	23402	2206913	835520	6070748	-114.71	10444	5.13923e+06	2236011	8807954	64366.1	15753	1414569	441996	1384.8	29559	169	855690	251088	10842.3	2070.79
		F03	49802	2144594	815724	3.68823e+06	17140	20870	2340006	904812	6654868	-113.63	11595	5180238	2297595	9146422	65012.9	17097	1368474	424419	1302.02	28843.9	240	821228	227596	8704.74	2351.62
		F04	49810	2232838	866367	3.99131e+06	16979.6	20967	2443501	976833	7127183	-114.54	11650	5339988	2402815	9734596	67800.3	16923	1379250	430772	1305.78	29406	270	838118	213369	7883.73	2367.9
		F05	49816	2221933	873740	3.92404e+06	17239.5	21178	2383166	951618	6810546	-111	12781	5291853	2396326	9199556	66718.4	15603	1367865	427427	1253.27	29245	254	907912	195478	13249.1	2287.92
	7	G01	49757	2084277	758926	3.15508e+06	18319.3	20060	2313254	868519	6569138	-119.26	9621	4844153	2107323	8323610	59541.3	19899	1463540	450265	1810.62	30149.9	177	935425	233883	14849.3	2627.13
		G02	49810	2.1416e+06	801695	3496221	17651	20150	2.38213e+06	920654	6.87571e+06	-116.46	10863	4989383	2178686	8837205	59450.8	18601	1399537	432758	1452.8	28977.9	196	832743	211558	9613.2	2372.43
		G03	49808	2.20014e+06	844847	3.85269e+06	17644	20406	2.42556e+06	954119	7083290	-121.34	11675	5038109	2212571	9081661	60030.1	17510	1397106	437973	1345.24	29691.9	217	971655	210356	13446.8	2303.75
		G04	49820	2238682	872938	4.05531e+06	16951	21049	2433282	977371	7.05471e+06	-112.31	12159	5149028	2287936	9027383	62124.8	16412	1374146	426662	1345.78	29161	200	919818	225520	15701.6	2054.07
		G05	49821	2344017	934728	4680830	16913	21603	2502157	1013833	7334891	-121.94	13388	5.1441e+06	2.29001e+06	8851444	63713.6	14566	1408128	442070	1323.56	30837.4	264	918828	208482	12180.7	2011.75
	8	H01	49720	2114914	773721	3.23033e+06	20024.9	19583	2260393	837836	6.37107e+06	-114.39	10653	4670452	1980508	7791088	58422.6	19314	1527870	479682	1703.29	33492.9	170	745382	181299	5840.03	2319.79
		H02	49763	2164336	817453	3.61334e+06	17518	20400	2.41152e+06	937616	6942450	-115	10924	5.14025e+06	2.24993e+06	9079311	62440	18198	1403870	434381	1342.34	29465	241	881547	220368	9869.26	2506.78
		H03	49780	2.14453e+06	812887	3.82068e+06	16780.5	21307	2306509	890686	6497716	-115.39	11538	5.13276e+06	2.28777e+06	8990234	63084.6	16721	1365812	426463	1324.39	28962	214	919142	227775	10433.5	2386.86
		H04	49808	2205254	856262	3.76784e+06	17891.4	20416	2440195	978225	7053967	-110.41	11663	5162104	2286151	9228703	65408.6	17457	1390837	439853	1304.66	30198.8	272	829558	172993	7599.72	1887.66
		H05	49829	2239752	884269	4.05426e+06	17639	21004	2.40341e+06	967022	6.90768e+06	-108.63	13064	5.2805e+06	2.36867e+06	9134100	67309.5	15513	1347975	417167	1287.67	28956.9	248	836329	195632	8862.66	2060.63
	9	A06	49071	1604424	582214	5494.1	14429	23314	1.73188e+06	652342	3.47982e+06	-68.3	596	4280628	1.7641e+06	4758347	41043	25036	1.47909e+06	499503	1292.08	34086.4	125	916076	216604	11269.3	2173.37
		A07	49104	1.61726e+06	597513	536685	13396.5	23879	1733918	660206	3.52567e+06	-70.33	676	4.49982e+06	1839250	4819841	43078.7	24456	1.48703e+06	512278	1243.2	35044.4	93	952754	188767	13190.7	2212.56
		A08	49112	1603864	591378	4714.53	15395.5	23076	1759788	674431	3.58109e+06	-66.55	612	4.18524e+06	1.7375e+06	5196253	41029.9	25336	1.46198e+06	497288	1229.46	34319.4	88	952038	180334	10384	1863.75
		A09	49027	1626789	607181	5125.21	15802.9	23069	1750431	677514	3589407	-67.88	696	4.37819e+06	1828866	4.86163e+06	45898	25135	1500551	523030	1249.04	36200	127	979586	244112	14439	1760.66
		A10	49040	1.65344e+06	622246	5142.95	16787.5	23040	1780526	691293	3.61893e+06	-68.94	635	4304064	1745419	4752227	45893.2	25234	1.53122e+06	540996	1325.77	38051.5	131	869005	194447	9220.2	1689.86
	10	B06	49080	1619454	593856	1.66348e+06	500.47	25640	1723455	650840	3.42239e+06	-66.63	660	4335849	1799858	4836206	45326.6	22664	1497526	509752	1230.61	35030	116	925532	209041	11657.6	1996.36
		B07	49016	1.62588e+06	596538	1.68577e+06	589.27	25290	1.72089e+06	649176	3449422	-66.9	772	4.42002e+06	1879544	4588590	47925.8	22827	1501019	511510	1243.88	35920.9	127	942061	245831	8781.15	2240.76
		B08	49078	1.59822e+06	594146	1686822	537.68	25519	1712432	661564	3.4553e+06	-64.2	671	4319028	1806344	5.01798e+06	43328.7	22771	1465550	496644	1174.82	34613.9	117	931158	208116	12623.5	1965.66
		B09	49156	1.60427e+06	600535	1.62821e+06	632.16	25219	1714787	667366	3.45855e+06	-65.45	704	4389265	1.8077e+06	4.94309e+06	46690.7	23110	1.47385e+06	505750	1180.42	35573	123	845448	175811	7750.81	1726.87
		B10	49061	1613355	608660	1.70938e+06	588.71	25348	1715588	675468	3.4914e+06	-62.93	709	4414664	1828432	4788051	45004	22874	1485180	510468	1148.13	36291.4	130	946606	223448	9288.86	1614.75
	11	C06	49047	1621710	595059	1.74654e+06	488.13	25728	1.72641e+06	651595	3.48389e+06	-69.24	687	4438240	1861414	5472596	46133.5	22507	1485888	507101	1185.34	34897.9	125	1013133	237525	20065.5	2050.73
		C07	49073	1604888	589473	1.71328e+06	489.37	25705	1713742	650993	3.43132e+06	-65.42	656	4.25044e+06	1770550	4962905	44221.7	22601	1463800	499002	1194.67	34533	111	978660	208335	14039.6	1935.87
		C08	49066	1614171	596724	1664890	559.24	25403	1725915	660053	3.46413e+06	-68.05	647	4333228	1823772	4720156	46125.3	22878	1481830	502807	1191.26	35188	138	919752	253199	11382	1972.27
		C09	49080	1.63159e+06	614729	1.80083e+06	481.07	25859	1729356	671932	3.50009e+06	-62.79	709	4241567	1802860	4.75945e+06	44885.6	22363	1501178	525990	1230.3	36738	149	949548	215821	11414.6	1554.66
		C10	49089	1607557	609348	1.72396e+06	517.58	25657	1708517	673568	3.45196e+06	-62.94	641	4316812	1800973	4910351	44716.5	22662	1.48728e+06	512463	1154.03	36100	129	888623	218298	8355.46	1662.91
	12	D06	49166	1626678	597424	1.72025e+06	532.29	25595	1746903	661168	3.5135e+06	-64.4	728	4.30065e+06	1.79935e+06	5165874	44423.2	22731	1481579	504198	1259.25	34756	112	955354	264270	11410	1580.92
		D07	49126	1601471	592822	1.74254e+06	497.18	25769	1707342	652800	3.47349e+06	-66.46	707	4496870	1937913	4.64515e+06	43921.1	22518	1.46615e+06	504131	1232.59	34776.4	132	958750	225468	15989.9	1769.07
		D08	49085	1615531	599203	1.59971e+06	679.27	25087	1728828	663870	3.50247e+06	-65.85	642	4.1664e+06	1.77191e+06	4664711	44918.5	23228	1.48055e+06	505866	1238.04	35416.4	128	958212	220564	13093	1758.39
		D09	49158	1610089	604919	1.72454e+06	517.55	25642	1717300	666761	3.50201e+06	-66.13	676	4269182	1777605	4606488	45692	22706	1.47624e+06	512836	1200.44	35603.9	134	1.01672e+06	231126	21619.3	2246.24
		D10	49083	1621050	613295	1.68284e+06	600.81	25299	1723815	680354	3.5245e+06	-64.77	696	4.33349e+06	1827165	5114349	47486	22952	1.49059e+06	517146	1199.29	36401	136	895243	197190	10294	1530.63

## Sheet: Fig4C
			Singlets (All events)					CPK					CPKxSBY					SBY					Unknown
	Trial	File	Singlets Events	Singlets FSC-A Median	Singlets SSC-A Median	Singlets FITC-A B525-A Median	Singlets PE-Texas-Red-A Y615-A Median	CPK Events	CPK FSC-A Median	CPK SSC-A Median	CPK FITC-A B525-A Median	CPK PE-Texas-Red-A Y615-A Median	CPKxSBY Events	CPKxSBY FSC-A Median	CPKxSBY SSC-A Median	CPKxSBY FITC-A B525-A Median	CPKxSBY PE-Texas-Red-A Y615-A Median	SBY Events	SBY FSC-A Median	SBY SSC-A Median	SBY FITC-A B525-A Median	SBY PE-Texas-Red-A Y615-A Median	Unknown Events	Unknown FSC-A Median	Unknown SSC-A Median	Unknown FITC-A B525-A Median	Unknown PE-Texas-Red-A Y615-A Median		Trial	Strain #1	Strain #2	P-factor (µM)	Media
	1	A01	49117	1700196	571207	2.04471e+06	681	25771	1767188	596309	3.70033e+06	68	1291	3906626	1514603	4370885	48382	21942	1.56805e+06	514038	4034.13	37076	113	724985	189305	6307.42	2127		1	CPK142	SBY55	0	SC
		A02	49066	1.62564e+06	545858	1.87567e+06	850	25040	1.72192e+06	593854	3515588	68	1074	3831037	1.50102e+06	4.28554e+06	45061.5	22829	1487722	468419	3069.44	33880	123	825955	189943	6308.63	2225		2	CPK142	SBY55	0.1
		A03	49029	1609219	547778	1.92526e+06	790	25248	1.71787e+06	605942	3.57497e+06	71	1155	3735181	1478292	4.23463e+06	45705	22530	1448114	452769	2840.55	33615	96	860974	165384	6713.07	2096.5		3	CPK142	SBY55	1
		A04	49005	1625343	558919	1948377	860	25068	1751871	621382	3.67306e+06	75	1179	3822468	1504357	4251533	48369	22628	1454200	457384	2896.62	34689.5	130	852980	168647	7296	2071		4	CPK142	SBY55	10
		A05	49020	1.61803e+06	565880	1.99705e+06	742	25408	1.7312e+06	627266	3.59386e+06	76	1138	3.78388e+06	1.50124e+06	4316355	48081	22355	1452013	465960	2867.7	35115	119	820780	154366	5435.66	2062		5	CPK142	SBY155	0
	2	B01	49823	2226620	792324	2158616	26426	16494	2.43121e+06	886842	5.7195e+06	133	9495	6109040	2698500	11271627	80356	23470	1.70636e+06	521259	4500.53	39040.5	364	687826	196042	5330.4	1990		6	CPK142	SBY155	0.1
		B02	49864	2.20559e+06	787679	3438210	14351	23083	2321828	846855	5258610	126	7165	6384641	2824234	11786047	99198	19063	1669665	510654	3839.55	38695	553	763154	177115	5827.39	2030		7	CPK142	SBY155	1
		B03	49857	2184709	786042	3500615	12668	23387	2310050	853433	5.08717e+06	135	7762	6.8541e+06	3.12314e+06	12410034	107910	18257	1361845	417465	2781.58	29307	451	815275	155545	6534.46	2167		8	CPK142	SBY155	10
		B04	49896	2203928	792576	17845.6	23572	16171	2516480	1020374	6266334	153	8492	8227081	4090280	16606528	151228	24691	1469562	450156	3189.59	34298	542	821060	170968	6687.1	1936.5		9	CPK46	SBY55	0
		B05	49940	2430574	904896	11351.5	39878	12840	2.61803e+06	1036370	6859238	187	10875	9961596	5254563	21152576	210738	25534	1889811	619392	4432.59	48452.5	691	785835	171554	6004.51	1896		10	CPK46	SBY55	0.1
	3	C01	49668	1852782	598582	6709.65	28529.5	12929	2418490	822353	6.08543e+06	219	1945	5790577	2469427	11029496	74071	34473	1616694	509344	4656.35	37484	321	1052525	186754	24854.7	1528		11	CPK46	SBY55	1
		C02	49774	1.90979e+06	620624	7145.99	24156.5	16023	2442445	853146	6295489	242	2196	5812111	2.48882e+06	10795876	85256	31122	1570879	491903	4019.19	36247	433	1227974	187831	41756.6	932		12	CPK46	SBY55	10
		C03	49779	2015587	678319	7601.62	25236	16698	2.50286e+06	886332	6528601	248	2582	6.07254e+06	2685521	11533170	88197	30020	1656216	541942	4229.48	40359.5	479	1155528	201508	31019	1096		13	CPK121	SBY55	0
		C04	49753	1887987	618691	6621.69	23234	16262	2.47898e+06	910114	6496067	242	2547	6184155	2803963	10879141	106044	30353	1491764	462147	3499.05	35020	591	1136235	190142	32008	1123		14	CPK121	SBY55	0.1
		C05	49753	1956837	662895	6688.9	25650	15725	2514727	925788	6555299	245	2947	6336062	2953174	11260900	113830	30566	1557370	502096	3761.36	37984	515	1100479	198313	23746.2	1183		15	CPK121	SBY55	1
	4	D01	49576	1.90998e+06	650440	6554.44	32039.5	12431	2654970	911815	6943820	295	1343	5446484	2214990	10687000	54395	35588	1683607	566224	4808.22	41382.5	214	1159681	224530	23853.8	1280		16	CPK121	SBY55	10
		D02	49743	2023967	703742	6924.38	34067	12333	2691843	964764	7.19675e+06	305	1537	5883612	2452475	11489557	68087	35511	1780476	611258	4904.81	44967	362	1.17502e+06	199274	38525.8	1030
		D03	49680	2.00328e+06	700082	6370.87	34444.5	12000	2.70164e+06	980180	7154752	301	1708	6105665	2588245	11895288	69324.5	35634	1.74528e+06	604998	4554.27	44532	338	1206384	214674	35187.2	948
		D04	49633	1942563	679760	5816.49	34828	11045	2735909	1018368	7.28385e+06	310	1667	6092189	2646581	12516837	65006	36617	1705247	587641	4372.98	43438	304	1215929	240454	31475.7	1104.5
		D05	49615	1976146	705493	5832.04	36065	11104	2.72764e+06	1046012	7341411	317	1630	6182034	2609657	11964590	68524	36509	1731343	612071	4346.39	45152	372	1.29659e+06	241083	35695	1048.5
	5	E01	49828	2.30522e+06	818644	9801.31	33938.5	14122	2.5069e+06	869206	6.48885e+06	166	4861	5923292	2622336	11849238	65872	30626	1.96957e+06	690554	5443.4	50338.5	219	915983	216202	6962.67	1744
		E02	49876	2275327	846981	28602.8	23048.5	19189	2237176	835870	4827353	108	5555	6282692	2830223	11136243	95960	24760	2029326	722301	5465.92	53863	372	802106	180124	7239.1	1964
		E03	49713	1979948	723337	2.24081e+06	698	26337	1875727	685625	3757434	87	4466	5.60897e+06	2433736	8083217	89785.5	18649	1841460	636494	4388.25	47727	261	882927	193633	7182.26	2210
		E04	49795	2041216	771309	2487859	672	26664	1916465	728774	3.85365e+06	94	4742	5999678	2.69032e+06	8787926	107258	18073	1915459	689432	4572.21	52408	316	858626	186562	8740	2066.5
		E05	49882	2371067	927720	2.13059e+06	20404.5	21252	2.18616e+06	857493	4707873	119	6731	7293758	3445109	12647789	130034	21506	2.17346e+06	811310	5679.9	61997.5	393	883036	183377	7172.45	1929
	6	F01	49832	2235463	761061	10305	30339	15531	2469087	818120	6402178	202	3518	6041806	2612489	12060830	77722	30479	1917617	651287	5435.1	48039	304	1015584	207086	20429.2	1495.5
		F02	49891	2352039	832749	10901.3	26940	16828	2561978	932620	6.67402e+06	187	3976	7103039	3.31866e+06	13905569	109037	28648	1.95671e+06	670204	5040.04	50019.5	439	1025385	198980	15540.1	1727
		F03	49915	2472423	948457	12635.3	31430	15693	2553283	1029436	6.48602e+06	165	6702	7.72195e+06	3.60335e+06	14798666	122770	27084	2.03634e+06	719718	4943.85	54327.5	436	893391	175387	8500.3	1968.5
		F04	49880	2517126	922800	11315.6	40021.5	14957	2574849	924930	6820545	212	5452	7922349	3717079	15839170	127142	29055	2193886	801938	5668.48	59730	416	1.03013e+06	203926	16069.6	1530.5
		F05	49916	2608511	1032297	12378.4	39535.5	14307	2668170	1121328	6930416	182	7672	8481566	4143693	16463899	147520	27421	2134018	777988	5310.03	59165	516	915485	177312	7564.28	1877
	7	G01	49793	2123761	740455	9177.31	30280	15326	2507149	873096	6479387	255	1597	5522417	2349809	10828717	68678	32502	1866211	644851	5390.55	47254	368	1008342	196408	20508.3	1190.5
		G02	49776	2192222	772592	10048	29596.5	15885	2463428	862880	6284468	235	2594	6225873	2755219	11561224	92773	30937	1894551	663235	5409.14	48991	360	1.07935e+06	210214	28742.9	1235
		G03	49843	2216122	795655	9835.06	28731	16249	2520807	915710	6.54726e+06	249	2581	6432978	2864087	11362705	101030	30543	1882907	662021	5022.75	49534	470	1110501	189294	22854.7	1091.5
		G04	49804	2204092	797738	9922.27	27259	16431	2514110	941103	6.56947e+06	243	2615	6516895	2982403	11337977	113618	30200	1846617	644970	4786.12	48562	558	1200002	211234	26586.9	1240.5
		G05	49833	2242423	823044	9723.17	29321	16148	2.56701e+06	970025	6.77351e+06	248	2674	6.56013e+06	3.05396e+06	11307932	114430	30447	1901512	675971	4929.27	50927	564	1.16194e+06	217546	27772.8	1182
	8	H01	49663	2079391	666233	7989.82	30939	14719	2648251	769196	6739840	278	1026	5.02626e+06	1908819	9567098	52674	33617	1809871	613021	5210.14	45726	301	1101395	186793	24171.1	1176
		H02	49678	2.10921e+06	749322	7518.04	32197.5	14679	2570094	924958	6759577	286	1120	5.02445e+06	2027393	8092345	58474.5	33403	1878597	664186	4864.7	48008	476	1257121	202874	40829.3	900.5
		H03	49695	2116820	758494	7037.36	33931	13320	2.73225e+06	1.01529e+06	7280004	303	1361	5623645	2328613	10867317	59436	34718	1.83674e+06	650182	4781.22	47131.5	296	1213495	211942	31658.5	1137
		H04	49717	2150880	778149	6983.01	34664	12902	2.78195e+06	1.06066e+06	7432780	320	1471	6127369	2640344	12283145	63847	35028	1855556	666508	4768.62	47896	316	1.12979e+06	208951	28092.5	1059
		H05	49746	2205226	806987	7246.3	36019.5	12903	2837492	1083383	7674146	335	1601	6122465	2602829	12323813	67654	34927	1910144	690603	4851.71	50224	315	1257072	225816	34567.8	1053
	9	A06	49876	2.24468e+06	873808	3.38213e+06	20311	19235	2496486	1026003	7398162	158	11138	4696733	2.05631e+06	8646377	62776.5	19108	1.3801e+06	428928	3049.72	32010	395	895298	173260	9509.28	2120
		A07	49851	2074644	801009	3.44112e+06	15489	22966	2203729	880309	5991375	122	8988	5065218	2.24185e+06	9158170	77799.5	17533	1329556	413563	3067.18	32054	364	783196	151846	6835.21	2107.5
		A08	49811	2106256	833504	3780252	17001	23313	2152575	872304	6.05812e+06	129	9784	4.18107e+06	1.83067e+06	6638874	59495	16403	1566305	520105	3542.26	40750	311	775494	173739	6061.7	1964
		A09	49849	2069942	768430	3.20253e+06	18449	21157	2223632	872072	6.43733e+06	135	10807	3809079	1566053	6.18233e+06	52395	17501	1346551	417031	3089.32	32716	384	847331	158754	6908.75	2090
		A10	49864	2038968	805851	2.23982e+06	23255	17466	2.42638e+06	1.0732e+06	7223716	157	9351	4555889	2045672	8.08362e+06	62932	22617	1350560	430306	2923.8	33049	430	865146	155182	8404.32	1950
	10	B06	49933	2389027	922804	3.59815e+06	23711	15871	2662463	1085775	8149787	211	14385	5170616	2295958	9701600	72343	19159	1432682	445844	3033.71	33241	518	832114	174221	8725.35	2213.5
		B07	49898	2.38134e+06	909370	4999456	18083	21227	2467470	958826	7158897	171	13372	4603161	1950396	7987876	64868	14831	1482407	453542	3326.03	34701	468	828480	164598	6442.68	2150.5
		B08	49828	2268496	792960	3.95095e+06	17490	21750	2.35443e+06	837520	6317158	148	11691	4136962	1666105	6.48348e+06	56605	15923	1524589	449564	3202.89	36306	464	730894	200064	5745.76	1853
		B09	49848	2.27306e+06	857905	3.68843e+06	18500.5	20760	2398634	937448	6821133	154	10443	4592272	1995330	7.93817e+06	66027	18305	1445630	440748	3136.6	32824	340	859524	159138	7479.52	1969
		B10	49910	2335091	914988	3.0958e+06	22820	17592	2632948	1105789	7886660	193	11597	4765576	2091951	8608433	67341	20190	1.40607e+06	437691	3059.02	32735	531	830679	164797	8705.43	1954
	11	C06	49809	2194951	830149	4210557	17003	21659	2240932	855269	6.27033e+06	140	12889	4308747	1839151	6974183	59787	14947	1394042	421126	3112.67	31288	314	811174	167699	5840.12	2154.5
		C07	49913	2447273	967035	5.06739e+06	20999	19661	2536731	1027511	7.57203e+06	188	15198	4524819	1.96749e+06	7751604	62847	14651	1531381	475399	3475.38	36734	403	830439	166501	7245.78	2119
		C08	49841	2305892	783116	4307252	15919	22979	2306343	794454	6152179	144	12459	4063954	1605718	6.14449e+06	57382	14091	1567931	463019	3480.83	37567	312	764066	147398	6165.62	1903.5
		C09	49745	2098844	747666	3.40568e+06	19952	21667	2110388	770425	5.42696e+06	124	10161	3816048	1553137	5273332	53815	17677	1589208	485016	3269.42	39987	240	800716	229841	5295.55	1794.5
		C10	49859	2243447	878844	3.89834e+06	19016	21456	2371202	958342	6689080	158	11922	4.01882e+06	1719248	6272238	57039.5	16106	1420022	438702	3082.85	33513	375	895485	177155	7595.9	2118
	12	D06	49726	1923303	708608	2752403	20751	19802	2.0186e+06	770124	5477365	113	9366	3805491	1.599e+06	5794741	50581.5	20383	1429463	437159	3009.93	33617	175	860735	183300	5441.08	2174
		D07	49773	1997267	748452	2.72141e+06	22192	19133	2119936	824217	5845519	123	10158	3780706	1.59591e+06	5487347	50604.5	20309	1459747	444031	3121.18	34790	173	854657	221168	6135.69	2332
		D08	49739	1947240	727232	2.75532e+06	21477	20012	2042294	797752	5544647	118	9481	3579044	1478782	5.10524e+06	48200	20066	1452165	446940	3145.39	35204	180	875032	245878	6637.09	2121
		D09	49648	1899837	710196	2856370	21767	20222	1961291	766544	5261189	110	8806	3661394	1.52146e+06	5.24576e+06	51419	20445	1459747	445792	3032.99	36058	175	734725	209717	4937.21	1891
		D10	49781	2028225	781341	2.32733e+06	25359	18139	2221071	909920	6310223	136	9138	3979446	1715197	6105195	53618.5	22189	1546864	492364	3296.6	38994	315	821379	247877	7350.8	1932
	13	E06	49185	1597496	575960	9783.87	15546	23152	1.72779e+06	647772	3.61461e+06	78	713	3920860	1554293	4.7215e+06	40591	25154	1.47378e+06	491114	3153.46	36147.5	166	845572	176116	10933.7	1906.5
		E07	49154	1.60841e+06	585072	9672.12	16024.5	23008	1748799	660182	3697653	86	803	3924525	1572358	4.75503e+06	45397	25165	1459966	491819	3242.19	36860	178	830649	149936	6125.52	1834.5
		E08	49137	1581793	589595	10469.1	15718	23167	1702777	659624	3.66755e+06	80	720	4091047	1.6808e+06	4659188	42582	25093	1459664	498469	3084.16	36746	157	941509	191518	11279.1	1981
		E09	49114	1595713	592914	17021	14772.5	23604	1726395	676230	3646245	84	839	3857782	1577605	4.63326e+06	41849	24499	1459672	490139	3197.29	37160	172	864546	176594	6316.65	1569
		E10	49140	1651028	622238	17408.7	16673.5	23479	1734717	679410	3.65466e+06	86	924	4.17453e+06	1.72844e+06	4639307	53478	24586	1.54809e+06	538050	3385.48	40882.5	151	921958	223235	10444.1	1826
	14	F06	49104	1.59347e+06	564934	7042.28	16734	22104	1783099	661690	3767000	85	732	3997862	1573114	4911455	41572.5	26111	1438792	462213	2936.31	34379	157	869944	173526	8635.14	1859
		F07	49128	1607023	574116	7973.97	16322.5	22596	1787978	671074	3.80069e+06	83	872	3.94013e+06	1.53098e+06	4921140	42646.5	25494	1.43909e+06	460428	2996.18	35471	166	879006	213800	6094.17	1747.5
		F08	49077	1588438	582539	9578.85	16295	22846	1.73037e+06	662637	3.71494e+06	83	897	3931105	1511615	4503069	42113	25172	1449013	481264	2974.41	35960.5	162	889408	202502	12021.3	1842.5
		F09	49084	1612525	597278	9447.07	16893.5	22675	1741293	674904	3.7105e+06	84	922	4.10102e+06	1.6763e+06	4774647	49256	25314	1478005	494908	3123.37	37508	173	875600	184558	9387.46	1738
		F10	49156	1.61128e+06	596016	8270.3	17662	22432	1782396	690675	3.76547e+06	90	878	4013083	1615805	4950995	44438.5	25673	1458656	479542	3026.07	36822	173	877577	173481	6093.94	1570
	15	G06	49234	1631779	597228	859696	14366	23762	1.74681e+06	659572	3.68347e+06	83	915	4088119	1682709	4.62777e+06	50487	24370	1.49384e+06	514694	3370.91	38082	187	881777	204339	8218.87	1857
		G07	49194	1.64511e+06	607526	15187.8	15303.5	23513	1764971	671537	3.73224e+06	88	871	4074349	1689523	5205466	48285	24626	1510385	523557	3430.54	38843.5	184	946966	211917	10607.2	2125
		G08	49155	1612072	605512	12283.1	15907	23358	1.72202e+06	666220	3.62835e+06	83	776	4086353	1683719	4632199	47946	24875	1492858	522223	3269.72	38524	146	857182	166552	7686.44	1655
		G09	49154	1.63135e+06	611180	14960	16018	23385	1732348	675381	3.69535e+06	90	955	4013378	1700680	4.5862e+06	50605	24662	1.50383e+06	525744	3361.77	39313	152	825158	204620	5196.62	1821
		G10	49081	1649202	621890	11848.6	17217	23073	1767284	692938	3.7543e+06	91	916	3965209	1.64496e+06	4521794	47445	24942	1522814	533096	3387.63	40251	150	932936	228082	7165.4	1831
	16	H06	49009	1652078	598528	8528.2	20456	21975	1717133	640430	3.61177e+06	79	894	4140604	1.63872e+06	4625592	48410.5	26041	1561871	547293	3573.85	41228	99	894646	260612	8054.14	1654
		H07	48998	1661101	610429	9918.55	20285.5	22327	1715031	643799	3.61936e+06	84	960	4.10381e+06	1678094	4747370	49823	25598	1.58227e+06	563598	3677.45	42604.5	113	928589	262945	7830.19	1761
		H08	49063	1633696	614973	11406.9	19374	22747	1675154	648088	3.49087e+06	80	906	4187756	1703516	4376472	52030.5	25298	1570202	566183	3515.56	42000	112	889213	236638	10892.8	1615
		H09	48998	1.66239e+06	620404	8882.62	21314	21954	1.72876e+06	664694	3.6099e+06	86	947	4093946	1672434	4687432	49868	25994	1.57591e+06	563630	3585.87	43070	103	899645	225788	5848.42	1809
		H10	49076	1.70428e+06	602952	11428.6	20291	22877	1753223	639442	3487670	85	860	4.22667e+06	1.71039e+06	4357189	52852.5	25228	1628367	551047	3469.5	44257	111	951988	232262	7985.93	1409

## Sheet: Fig4D
			Singlets (All events)					CPK					CPKxSBY					SBY					Unknown
	Trial	File	Singlets Events	Singlets FSC-A Median	Singlets SSC-A Median	Singlets FITC-A B525-A Median	Singlets PE-Texas-Red-A Y615-A Median	CPK Events	CPK FSC-A Median	CPK SSC-A Median	CPK FITC-A B525-A Median	CPK PE-Texas-Red-A Y615-A Median	CPKxSBY Events	CPKxSBY FSC-A Median	CPKxSBY SSC-A Median	CPKxSBY FITC-A B525-A Median	CPKxSBY PE-Texas-Red-A Y615-A Median	SBY Events	SBY FSC-A Median	SBY SSC-A Median	SBY FITC-A B525-A Median	SBY PE-Texas-Red-A Y615-A Median	Unknown Events	Unknown FSC-A Median	Unknown SSC-A Median	Unknown FITC-A B525-A Median	Unknown PE-Texas-Red-A Y615-A Median		Trial	Strain #1	Strain #2	Melatonin (µM)	Media
	1	A01	49167	1764504	614074	13341.3	18036	22450	1.83337e+06	636088	3792452	79	830	4170107	1.6364e+06	4308670	47319	25815	1668640	578771	4923.78	38892	72	1192014	251964	27788.2	2289		1	CPK139	SBY55	0	SC
		A02	49075	1671066	591365	9509.76	17826	21836	1767900	636779	3620106	76	712	4.06379e+06	1603912	4752466	44116.5	26449	1572279	539691	3941.66	35730	78	1147331	258615	34242	2439.5		2	CPK139	SBY55	1
		A03	49056	1678654	607716	11417.9	16610	22748	1.76498e+06	648782	3593023	77	753	4048215	1661999	4.75676e+06	44557	25470	1.57039e+06	549967	3729.09	36491.5	85	1251831	242536	36420.4	2488		3	CPK139	SBY55	10
		A04	49159	1681050	615940	11070.8	16918	22550	1777775	663639	3603875	77	703	3994857	1670757	4232058	43821	25826	1.57382e+06	555983	3771.88	37146	80	1400002	249360	57390.7	2340.5		4	CPK139	SBY55	100
		A05	49044	1.6752e+06	616180	10542.7	17520	22282	1.77992e+06	671583	3600068	81	705	4129741	1732315	4.27441e+06	46091	25977	1559341	549446	3668.03	37198	80	1081876	249044	31890.1	2220		5	CPK139	SBY92	0
	2	B01	49494	1.99508e+06	710327	8174.53	29658	12983	2653205	1083008	6795693	155	3956	6052887	2.75069e+06	10758789	71264	32403	1674230	558800	5046.08	38656	152	1194856	269352	36675.9	2257.5		6	CPK139	SBY92	1
		B02	49470	1869299	659296	6644.63	26683	13423	2623046	1068466	6548367	151	3331	5743544	2581468	10046901	69320	32564	1.56963e+06	520768	4183.03	35417.5	152	1193327	243186	31003.4	2207		7	CPK139	SBY92	10
		B03	49467	1910035	683435	6422.84	27302	13512	2.63265e+06	1.08878e+06	6558883	150	3740	6.11434e+06	2821971	10616260	82800.5	32017	1590463	531856	3947.72	36601	198	1.13939e+06	244202	34182	2307.5		8	CPK139	SBY92	100
		B04	49483	1842875	648798	6102.23	26043	13638	2.58998e+06	1061462	6440987	152	3716	5.99679e+06	2745960	10162168	83916	31923	1525908	498920	3682.55	34730	206	1.14488e+06	218604	45630.3	2216		9	CPK139	SBY139,2.0,#5	0
		B05	49470	1.86283e+06	667414	6131.04	26757.5	13177	2646402	1099634	6581423	162	4122	6.26736e+06	2884730	10480798	90473	31967	1516334	509682	3637.11	34981	204	1.16149e+06	237426	34232	2154.5		10	CPK139	SBY139,2.0,#5	1
	3	C01	49541	1945859	690398	7495.03	31300	11078	2755470	1168582	7212137	170	3341	6010312	2792068	11304044	67428	34958	1661925	557124	5127.15	38689.5	164	1.17572e+06	290644	33833.2	2102		11	CPK139	SBY139,2.0,#5	10
		C02	49509	1874419	663318	6431.27	29561	11526	2.74221e+06	1164074	7140001	178	3035	5847861	2750739	10861312	67973	34760	1607914	534534	4413.46	36903.5	188	1221858	241122	46707.8	2146		12	CPK139	SBY139,2.0,#5	100
		C03	49485	1856858	659913	5958.66	29677	11332	2.75501e+06	1179274	7.10247e+06	182	3008	5.88814e+06	2758537	10734490	69852.5	34969	1590034	536551	4123.83	36836	176	1.26073e+06	261994	47219.3	2149.5		13	CPK46	SBY55	0
		C04	49488	1837996	655922	5847.12	29846	11177	2749598	1191499	7099087	183	3055	5922977	2781610	10716048	75206	35048	1.57177e+06	530301	4083.63	37117.5	208	1.09973e+06	214593	32889.8	1881.5		14	CPK46	SBY55	1
		C05	49430	1863652	670652	5884.43	30336.5	11269	2780936	1196094	7193635	188	3346	6.22081e+06	2.93063e+06	10851476	82770.5	34594	1.5766e+06	540754	4043.4	37689.5	221	1207395	239515	47676.9	2054		15	CPK46	SBY55	10
	4	D01	49609	1939371	672057	6983.32	31359	10248	2859914	1183441	7710399	196	3269	6452912	2999952	12937805	73479	35891	1656669	547039	5048.91	37631	201	1106905	285831	33001.4	2084		16	CPK46	SBY55	100
		D02	49501	1892381	660147	5920.6	30461	10266	2912327	1.22032e+06	7776596	202	2925	6243199	2896766	11830467	75638	36111	1618070	539299	4312.9	36669	199	1147274	217193	32573.1	2224		17	CPK121	SBY55	0
		D03	49546	1899678	669021	5711.08	30810	10559	2883063	1211971	7647183	195	3024	6.37479e+06	2949023	12329430	76252.5	35756	1624772	543235	4142.22	37468	207	1216044	232595	45506.7	2039		18	CPK121	SBY55	1
		D04	49587	1863896	663178	5518.69	30825	10011	2910472	1238358	7727972	211	3030	6394112	2974893	12070869	81350.5	36318	1589237	541594	4028.25	36945	228	1.22339e+06	241730	53964.8	2109.5		19	CPK121	SBY55	10
		D05	49535	1877974	669270	5503.93	31193	10096	2960488	1251684	7.88973e+06	210	3159	6383037	2991976	11930659	81719	36049	1594817	543382	3976.55	37489	231	1224021	253924	56656.7	1859		20	CPK121	SBY55	100
	5	E01	49320	1695754	594681	10408.6	18262	21032	1867388	669822	3972659	79	2514	4437143	1872662	6117800	49677	25662	1.47505e+06	496922	3622.88	32877.5	112	1.16774e+06	291410	33124.7	2321.5
		E02	49260	1.70035e+06	609300	9281.91	18549.5	20946	1900778	696898	4031652	82	2481	4469736	1914263	6.17974e+06	50216	25751	1477188	505068	3379.93	33333	82	1260873	278721	52160.2	2557
		E03	49215	1670481	598191	9082.34	17783	21307	1876388	698653	3961294	88	2257	4368762	1879212	5952073	50365	25539	1445613	489353	3078.03	32542	112	1.14295e+06	183349	36741.1	2266.5
		E04	49275	1702330	621621	10323.6	18040	21402	1886579	708185	3974876	85	2538	4.60763e+06	1973767	6109053	54381.5	25219	1471739	510060	3177.56	33841	116	1248003	214386	45221.8	2469
		E05	49201	1684468	622786	9689.94	18478	21141	1871985	710874	3952327	84	2689	4513587	1971279	6.09988e+06	55191	25270	1455290	507694	3091.18	33814.5	101	1292469	245068	45968.7	2297
	6	F01	49456	1814144	633552	5650.69	26915	12565	2677810	1100854	6.85155e+06	157	3426	5846372	2675870	11150586	62748	33293	1522299	506654	3795.62	34133	172	1.19053e+06	264632	32716.2	2223.5
		F02	49450	1.78903e+06	630676	5219.07	26803	12592	2.66933e+06	1.11029e+06	6.73582e+06	155	3347	5673131	2604083	10426510	62605	33359	1502776	507401	3510.02	33993	152	1320651	235556	54859.9	2415.5
		F03	49483	1762266	623787	4834.54	26003	12700	2.65312e+06	1.10483e+06	6.63997e+06	159	3257	5691306	2642497	10179233	66600	33340	1470889	493764	3208.05	33139.5	186	1284595	248249	51485.7	2356.5
		F04	49426	1.77594e+06	634629	4877.55	26305	12850	2680126	1.11418e+06	6724018	154	3352	5.85044e+06	2.66399e+06	10599144	66972.5	33038	1476647	503131	3167.11	33800	186	1.16177e+06	227748	42790.2	2142
		F05	49361	1750952	631176	4739.02	25753	12697	2705097	1134082	6771285	161	3467	5717186	2654199	10283294	68895	33029	1438867	491671	3041.98	32690	168	1.11247e+06	221118	44302.7	1916
	7	G01	49573	1805822	630136	5347.98	28263	11106	2.80466e+06	1180339	7507238	189	3231	6192651	2861842	12465428	67893	35021	1524075	505283	3802.56	34493	215	1254404	246672	38957.7	2161
		G02	49475	1809387	635940	4999.74	28128	11567	2872131	1224263	7593382	202	3019	5904378	2768177	11352141	67669	34713	1529610	511529	3573.17	34770	176	1.33363e+06	242586	44602.8	2091
		G03	49514	1.81356e+06	640088	4758.37	28260.5	11336	2.86359e+06	1205215	7.48471e+06	196	3228	6004047	2782718	11623269	68359.5	34744	1512315	513074	3349.57	34730.5	206	1.20964e+06	249308	45423.2	2090
		G04	49445	1806507	644140	4620.33	28423	11199	2875204	1219587	7539228	198	3254	6.18041e+06	2847076	11451460	71656	34780	1506221	515149	3228.47	35002	212	1.24555e+06	248470	48554.4	2093.5
		G05	49446	1808142	653684	4684.18	28424.5	11437	2881325	1239315	7614763	201	3300	6.02697e+06	2.778e+06	11266825	67782.5	34520	1497052	520709	3263.82	35033	189	1238750	214229	49578.7	1835
	8	H01	49557	1803838	628982	5187.62	28865	10379	2888208	1224274	7831508	209	2777	6236600	2969910	12761475	65075	36191	1529119	512361	3826.33	34752	210	1292740	255190	45923.8	2046.5
		H02	49568	1.87487e+06	664275	5138.46	29938.5	10779	2935583	1267423	8.00497e+06	213	3057	6286585	2953717	12916467	69877	35539	1572851	534222	3715.14	36521	193	1268718	266845	49131	2184
		H03	49545	1786031	628130	4608.64	28649	10471	2910904	1247220	7.88211e+06	208	3110	6308681	3005918	12650910	74146.5	35752	1.50265e+06	509891	3308.39	34657	212	1.23927e+06	216962	44126.8	2148
		H04	49501	1776624	628177	4481.64	28382	10567	2908671	1254954	7838029	210	2976	6345188	2996518	12570888	77628	35737	1493444	508328	3230.87	34483	221	1241068	229608	56871.6	2119
		H05	49517	1848209	668049	4808.8	29689	10813	2947781	1282331	7974885	219	3479	6450357	3058322	12552710	76711	35020	1.52942e+06	532935	3371.57	36480	205	1252666	255555	48714.5	1922
	9	A06	49491	1993838	729672	2854103	406	29982	1858938	716194	3.88213e+06	90	3415	5379742	2327256	7.42873e+06	84795	15955	1993266	672524	4458.57	54384	139	1244681	269256	43556.9	2140
		A07	49366	2.03442e+06	753266	2972493	411	29844	1864024	720610	3.94789e+06	91	4106	5.77248e+06	2573825	8674912	91624.5	15276	2030070	701430	4654.38	55646.5	140	1327611	259132	58296.6	2289.5
		A08	49402	2.0395e+06	766745	2.95491e+06	429	29627	1884048	739291	3990247	95	3770	5.49342e+06	2.40354e+06	7.8088e+06	85648.5	15861	2053070	716738	4696.42	57064	144	1.40368e+06	289212	56069.2	2292.5
		A09	49375	2063866	780260	3095159	406	30457	1881288	744631	3981555	101	4054	5583846	2.50325e+06	8.12915e+06	89439.5	14707	2104274	739477	4965.85	58789	157	1389705	235460	51892.1	2084
		A10	49303	2066037	785038	3108865	450	29602	1.87497e+06	745014	4.00176e+06	99	4577	5878479	2630455	8423280	93054	14990	2.09176e+06	730831	4917.69	57712	134	1.39664e+06	264520	50719.7	2137.5
	10	B06	49398	2.44902e+06	911042	2057676	28290	20434	2.70941e+06	1.12262e+06	6829689	170	5302	6.93557e+06	3.25685e+06	13051063	105244	23370	2091424	728118	4998.23	57530.5	292	1.35144e+06	269228	61140.6	1882
		B07	49340	2493695	940220	2.1964e+06	28815.5	20242	2.74103e+06	1.14768e+06	6925202	177	5691	7027809	3294677	13091476	108108	23114	2107027	743300	5047.66	58349	293	1271505	215452	60207.1	1776
		B08	49363	2507970	955338	2353734	28128	20754	2.74165e+06	1.1467e+06	6.88064e+06	178	5887	6950115	3254251	12982728	102419	22417	2131470	757600	5225.8	59581	305	1388717	266859	61615.9	1782
		B09	49417	2485209	948880	2105673	29751	20019	2747635	1153504	6827301	187	5806	6.95019e+06	3.27164e+06	12694606	101118	23257	2117455	758904	5159.6	59194	335	1353039	267114	54495	1734
		B10	49393	2526364	966528	2.23461e+06	30807	19820	2762328	1.16849e+06	6882453	196	6180	6856311	3.20028e+06	12238984	100263	23071	2151895	771651	5311.08	60385	322	1.29061e+06	263322	47319	1860.5
	11	C06	49482	2455091	918015	9939.44	36788.5	17532	2905476	1.25344e+06	7.63328e+06	207	4926	7.06919e+06	3.32439e+06	13865411	104482	26710	2064166	716810	4941.16	57321	314	1329209	254048	54100.6	1955.5
		C07	49442	2.50963e+06	943540	9899.08	39016.5	17340	2.98306e+06	1.29696e+06	7930892	216	4927	7220657	3410738	14023019	105689	26873	2116402	744513	5046.11	59370	302	1353633	259386	56859.7	2018.5
		C08	49418	2.55045e+06	965774	11033.4	38864	17268	3.0244e+06	1.31403e+06	8.03261e+06	232	5442	7.4627e+06	3.58195e+06	14442254	109197	26369	2122925	754888	5193.38	59562	339	1355614	248553	51337.9	1780
		C09	49459	2582039	983873	12267	39496	17692	3024564	1.32983e+06	8060130	240	5506	7476044	3.58174e+06	14344857	109660	25929	2167634	773832	5370.72	60947	332	1421854	266807	65769.2	1793.5
		C10	49395	2598999	986426	11510.8	42136	17041	3065482	1333549	8.22304e+06	247	5591	7485979	3606804	14274511	113797	26398	2.19473e+06	783621	5542.2	62442	365	1324154	256017	54510.2	1831
	12	D06	49435	2377488	899119	8606.89	38230	16361	2815290	1264919	7318378	201	4367	6956430	3343412	13529726	100365	28384	2042510	711274	4945.44	56791	323	1381239	276176	55945.8	1914
		D07	49443	2426895	931230	9334.56	39189	16776	2.8282e+06	1286682	7357800	212.5	4650	6951911	3337698	13188448	100724	27700	2089145	735272	5067.54	59180	317	1280127	239640	52081.7	1725
		D08	49453	2474013	952847	9551.7	40173	16748	2.88496e+06	1.30954e+06	7614923	216	4691	7168798	3477210	13610793	108940	27662	2.1286e+06	754630	5203.61	60144	352	1329344	263462	57412.4	1826.5
		D09	49505	2463967	948571	9717.26	40324	16656	2.92165e+06	1.32725e+06	7809798	227	4897	7057849	3411976	13659561	101535	27626	2.09954e+06	745166	5231.47	59587	326	1372132	253784	58989.1	1795.5
		D10	49456	2.5253e+06	971096	9915.88	41964.5	16098	2.97389e+06	1350752	7.97934e+06	242.5	5207	7419744	3578010	14016227	109778	27812	2139965	764096	5392.1	61261	339	1337451	250963	53689	1623
	13	E06	49541	1996169	762111	3008631	18217	20467	2109754	828510	5.71496e+06	125	10366	4.41048e+06	1.92965e+06	7209052	55784	18546	1386397	439137	3114.11	30095	162	794931	194414	6342.22	2122.5
		E07	49531	1985855	768795	2.58686e+06	20883	18164	2.22248e+06	900709	6.21285e+06	137	10594	4.43662e+06	1.98402e+06	7518415	55743	20572	1384267	444066	3080.91	30597	201	852435	207153	7856.14	2075
		E08	49549	2027154	792826	3269686	17288	21550	2.09978e+06	848306	5647299	119.5	10584	4.32434e+06	1938716	7034435	57821	17224	1404155	445876	3194.75	31540.5	191	853826	175364	7796.93	1887
		E09	49554	1.98842e+06	777414	2.7833e+06	21083.5	18707	2151918	872161	5964374	131	11078	4240574	1.87279e+06	6830060	56355	19613	1385502	442280	3127.14	31621	156	869787	239104	8017.7	2030.5
		E10	49548	2002709	785364	2.7113e+06	21421	18820	2149198	887528	5957851	132	10610	4468237	1990026	7328332	60123	19966	1.41803e+06	454900	3176.23	32400.5	152	857658	191566	10481.5	1688
	14	F06	49604	2.06148e+06	784530	2.53509e+06	21807.5	17224	2.34773e+06	950570	6816841	148	10898	4.82575e+06	2148697	8472848	59919.5	21280	1.39557e+06	443653	3064.43	30467.5	202	873970	167663	9215.53	2247.5
		F07	49580	2.04365e+06	788963	3.09889e+06	19491.5	19602	2.21799e+06	884592	6.21051e+06	140	10956	4.46471e+06	1967677	7419321	56819	18838	1.38772e+06	442844	3066.76	30755.5	184	906775	248008	13454.3	2290.5
		F08	49513	2021932	786985	3129388	19264	20103	2159294	865311	5966430	131	10647	4462191	1977954	7.21272e+06	59461	18584	1391459	442735	3071.72	30895.5	179	911912	168950	8916.59	2121
		F09	49611	2092426	815630	2794762	22345	17844	2315692	953120	6.59476e+06	149	11454	4943607	2225137	8543918	65662	20124	1403420	449006	3101.52	31596.5	189	853242	196401	6856.68	1997
		F10	49575	2070821	815083	2.89252e+06	21547	18696	2244699	932759	6.30185e+06	139	11141	4663023	2106558	7887261	63920	19547	1413274	455282	3125.23	32247	191	885224	222046	6684.65	1743
	15	G06	49554	2031029	772474	2604319	21208	17851	2284002	913664	6528740	145	10398	4.82617e+06	2.15154e+06	8394959	61539.5	21118	1.39648e+06	446514	3068.06	30621.5	187	852555	222845	6823.74	2011
		G07	49593	2068991	798483	2497598	22955	16470	2400783	987948	7114811	162	11334	4.76065e+06	2.14251e+06	8401078	58766.5	21585	1383655	445679	3008.23	30745	204	849373	208463	14507	1862
		G08	49631	2098909	815328	2512707	23322	16589	2415732	1013446	7092885	161	11210	4.87023e+06	2.2244e+06	8687322	62560.5	21584	1405678	451580	3085.9	31455.5	248	849781	201524	6556.14	1950.5
		G09	49588	2084058	812068	2848547	22155.5	18062	2301448	946894	6544502	149	11239	4592213	2064750	7.89832e+06	60930	20068	1.418e+06	454660	3107.14	32109.5	219	857658	192588	7111.54	1829
		G10	49562	2085504	825817	2.77903e+06	22927.5	17831	2297155	957669	6527480	148	11245	4678287	2112925	7924880	62835	20290	1.41672e+06	457297	3137.81	32607	196	922030	213446	8997.79	2110
	16	H06	49562	1.9237e+06	740128	2.53998e+06	20710	18251	2097089	844053	5732779	121	10611	4594790	2051058	7736729	58312	20519	1371556	433264	3052.75	30122	181	819673	183403	7801.43	2116
		H07	49566	1993997	782898	2.82498e+06	20826	18746	2.17787e+06	900772	6112870	131	11123	4614640	2076351	7.70878e+06	59886	19486	1376857	441570	3093.67	30904.5	211	870660	211267	7990.34	1805
		H08	49599	2023179	797457	2.75497e+06	21963	18643	2172642	905029	6104597	136	10757	4664196	2113739	7860993	62409	20025	1433861	459075	3225.7	32824	174	929966	251314	14842	1954
		H09	49573	2013304	799499	2761035	21769	18507	2202410	926947	6236005	141	10909	4651447	2140361	7.91627e+06	60834	19957	1390264	446428	3084.9	31655	200	949196	193422	9834.85	2217.5
		H10	49613	1979411	790058	2.72107e+06	21307	19168	2.15116e+06	906078	5.95107e+06	130	10376	4556815	2050729	7513585	60558.5	19870	1400229	449584	3154.71	32108.5	199	873926	202735	6036.31	1727
	17	A11	48782	1.71155e+06	652152	1473812	2766.5	24358	1.77213e+06	692295	3.52292e+06	91	790	4.27748e+06	1846080	4408534	53758	23534	1.62136e+06	582218	3704.77	43822.5	100	917496	278022	13403.2	1874
		B11	48818	1.66209e+06	627376	20014.5	15567.5	23587	1754135	686387	3511629	89	720	3955304	1.68002e+06	4330981	49283.5	24389	1554249	542659	3515.37	40813	122	880909	224291	6583.02	1819
		C11	48852	1678415	639750	1.32914e+06	11945.5	24210	1.7599e+06	693790	3571898	88	638	4.20076e+06	1.7498e+06	4.35567e+06	51225	23899	1575026	558107	3574.56	42126	105	839890	233130	8542.43	1579
		D11	48843	1696178	645199	1586312	1314	24684	1780398	698970	3.57929e+06	94	737	4108717	1702780	4.44818e+06	49702	23322	1585543	558395	3591.2	42312	100	891456	308235	11241.1	1821.5
	18	E11	48773	1708092	647239	1530048	1821	24452	1790412	699386	3.62726e+06	95	773	4306205	1781570	4.586e+06	50567	23445	1591379	564913	3645.71	42502	103	875546	244338	10849.6	1863
		F11	48693	1686825	632993	1.54868e+06	1529	24500	1.76666e+06	686132	3567351	90	738	4.11664e+06	1748239	4519364	48515.5	23361	1574815	548360	3554.11	41646	94	892378	190780	12424	1477
		G11	48771	1677686	636567	1525350	1717	24480	1762688	693935	3571655	89	721	4138367	1775102	4474953	49227	23464	1.56013e+06	548330	3514.96	41238.5	106	1086160	290164	30454.8	1602.5
		H11	48778	1724385	657644	1631519	1344	24671	1796038	707538	3631559	94	770	4.31001e+06	1816658	4615226	52251.5	23239	1618397	577074	3710.1	43667	98	846990	211776	9944	1552.5
	19	A12	48771	1737771	659688	1.56565e+06	2300	24400	1806469	705150	3.67027e+06	94	808	4344807	1831665	4.46568e+06	53266.5	23461	1632277	582786	3693.05	44752	102	1023877	305106	11584.4	1965.5
		B12	48746	1725496	657754	1.50417e+06	9751	24222	1801956	708955	3611897	93	855	4411037	1864859	4400979	53785	23555	1617721	574640	3644.24	43476	114	1.01204e+06	243296	20484.4	1982.5
		C12	48853	1689100	644168	1.56148e+06	1464	24599	1764727	693875	3539373	90	789	4293429	1798554	4848054	50534	23370	1.58379e+06	562535	3613.18	42754	95	990155	329538	10246	1675
		D12	48724	1698359	643410	16513.1	17086	23297	1780080	697955	3.58844e+06	94	811	4266537	1770040	4448924	52550	24527	1590660	564183	3654.15	42999	89	855818	234215	10204.4	1585
	20	E12	48815	1713222	655254	1545604	1950	24457	1781250	702959	3605397	91	779	4332115	1855512	4472970	54841	23467	1613581	577565	3677.17	43405	112	1145334	305081	24917.3	1997.5
		F12	48789	1709775	648849	1512768	2511	24386	1785603	701548	3.6003e+06	93	764	4.2892e+06	1812442	4.57852e+06	55953	23552	1.60186e+06	564901	3641.83	43335	87	1053983	257991	14129.2	2011
		G12	48818	1727758	656122	1623334	1586	24568	1.80451e+06	709300	3.6615e+06	96	813	4242118	1793586	4565793	52337	23316	1612563	573010	3698.9	43847	121	882965	230757	8501.84	1667
		H12	48861	1736693	657340	1471833	13072	24171	1814922	710119	3682368	95	854	4292746	1790021	4656521	52614.5	23719	1626521	574703	3756.28	44521	117	953066	283356	13940.5	1676

## Sheet: Fig4E
			Singlets (All events)					CPK					CPKxSBY					SBY					Unknown
	Trial	File	Singlets Events	Singlets FSC-A Median	Singlets SSC-A Median	Singlets FITC-A B525-A Median	Singlets PE-Texas-Red-A Y615-A Median	CPK Events	CPK FSC-A Median	CPK SSC-A Median	CPK FITC-A B525-A Median	CPK PE-Texas-Red-A Y615-A Median	CPKxSBY Events	CPKxSBY FSC-A Median	CPKxSBY SSC-A Median	CPKxSBY FITC-A B525-A Median	CPKxSBY PE-Texas-Red-A Y615-A Median	SBY Events	SBY FSC-A Median	SBY SSC-A Median	SBY FITC-A B525-A Median	SBY PE-Texas-Red-A Y615-A Median	Unknown Events	Unknown FSC-A Median	Unknown SSC-A Median	Unknown FITC-A B525-A Median	Unknown PE-Texas-Red-A Y615-A Median		Trial	Strain #1	Strain #2	Serotonin (µM)	Media
	1	A01	47875	2042639	603186	3.24774e+06	537.07	24109	2188490	645208	11511427	-7662.72	1121	5301386	1840285	11383522	22332.7	22608	1.80044e+06	537670	2601.42	17948.1	37	482115	312026	2983.01	969.82		1	CPK152	SBY55	0	SC
		A02	48237	1869531	587022	5578792	-2609.7	26231	2097798	695000	11847770	-7992.12	632	4.51277e+06	1641556	12204529	18926.6	21315	1521543	462657	1172.22	16344.6	59	559593	237820	2280.19	1130.24		2	CPK152	SBY55	1
		A03	48296	1839711	578046	4943173	-1381.3	25814	2154440	746641	12356898	-8356.91	644	4550646	1.70511e+06	13177071	20380.2	21742	1430207	410890	575.79	16664.6	96	748568	117375	2049.79	1105.37		3	CPK152	SBY55	10
		A04	48141	1848310	591137	6.05461e+06	-2765.21	26502	2158456	762582	12645979	-8537.32	675	4338566	1663369	12832205	21027	20859	1431541	406630	334.99	17619.2	105	752598	119648	1523.11	945.09		4	CPK152	SBY55	100
		A05	48008	1.92278e+06	633924	6.86599e+06	-3095.97	26642	2.22347e+06	791594	13293128	-8945.83	982	5.22157e+06	2092996	13852980	29265.1	20257	1494439	443572	371.34	19393.3	127	668212	126934	1611.52	822.38		5	CPK152	SBY91	0
	2	B01	47945	2029790	649278	7538981	-4651.29	27984	2.26356e+06	752304	12992461	-8656.44	977	6232625	2540276	19027948	25550.5	18930	1.67811e+06	506716	2217.93	18181.5	54	579908	231163	3163.38	928.01		6	CPK152	SBY91	1
		B02	47433	2033292	656442	8785981	-5498.21	29305	2327924	810802	13552577	-9009.04	1355	6493094	2745680	18448552	35512.2	16682	1.57939e+06	446072	1248.46	18495.6	91	619027	276000	3680.19	1193		7	CPK152	SBY91	10
		B03	47579	2043230	672147	8925638	-5309.35	28406	2.3463e+06	848968	14018182	-9263.49	2049	6889320	3022168	22307416	41249.9	16999	1551849	438349	720.83	19766	125	722050	146359	2338.95	1228.55		8	CPK152	SBY91	100
		B04	47660	1918027	634818	7499313	-3739.93	26319	2296878	830101	13537994	-8997.98	1823	5982009	2458090	18352948	36343.3	19360	1481718	432108	404.52	19298.7	158	767178	136846	1606.62	1048.24		9	CPK152	SBY138 #19	0
		B05	47669	1940988	656100	7.45585e+06	-1625.35	25501	2316853	849314	13827802	-9097.35	2369	6249197	2691854	20957358	36589.8	19631	1494812	449021	336.59	20360.6	168	767336	121904	1745.41	869.06		10	CPK152	SBY138 #19	1
	3	C01	47211	3059575	1214032	10122.1	16917	19241	4660035	1977391	31789454	-20645.1	1163	8498105	3856093	34255316	32009.9	26714	2.48387e+06	878157	3994.67	33402.3	93	516856	329242	2226.53	944.61		11	CPK152	SBY138 #19	10
		C02	45259	3438228	1392198	16497901	-8034.55	28608	4809489	2.14777e+06	33287408	-21547.8	2245	8081289	3653239	30399934	53075.2	14259	1770634	474808	1079.76	25378.5	147	626049	279759	3963.97	1170.69		12	CPK152	SBY138 #19	100
		C03	45270	3.75748e+06	1579904	20337828	-9594.1	29139	5075331	2290784	36248456	-23499.7	2808	8308889	3803344	30908086	64161.9	13129	1796607	467487	521.71	28248.4	194	605139	181120	3077.62	1184.06		13	CPK46	SBY55	0
		C04	44868	3.59084e+06	1503743	19507408	-9731.86	29408	4859466	2.23625e+06	35236592	-23012.1	2667	7394343	3124608	25457432	68448.8	12514	1728662	432253	163.22	28115.8	279	624215	145107	2663.28	1096.91		14	CPK46	SBY55	1
		C05	45435	3657418	1563664	18773502	-8605.11	28360	4.90677e+06	2.27893e+06	35963968	-23348.9	2946	7977561	3.56772e+06	29225006	66805.2	13920	1843637	526386	280.63	30986.2	209	687372	130868	2743.69	1229.16		15	CPK46	SBY55	10
	4	D01	43446	3309375	1.32967e+06	20448052	-12796.9	25878	4.56042e+06	1.94101e+06	34957224	-23363.4	859	9223176	4930540	32814964	112860	16467	1912626	585676	1861.65	26645.4	242	683073	304272	4732.12	1186.86		16	CPK46	SBY55	100
		D02	43011	3243667	1211350	17044046	-8212.8	22780	4529743	1.90645e+06	34929012	-23330.6	1871	8488393	4067670	31641936	148026	18098	1.78671e+06	471552	1036.83	27593.4	262	667358	223421	3981.54	1221.06		17	CPK124	SBY55	0
		D03	43228	2936087	997342	10146686	7266.7	20643	4546389	1920221	35293524	-23439.5	1929	7677955	3310420	32972120	114509	20357	1689011	407109	353.24	26882.8	299	688938	131969	2916.61	1233.37		18	CPK124	SBY55	1
		D04	42971	3119866	1121358	13718612	2593.86	21117	4561971	1908962	35494260	-23685.2	2186	8090793	3536285	29140442	150446	19336	1.72532e+06	437648	244.9	29447.5	332	685610	128468	3001.92	1144.42		19	CPK124	SBY55	10
		D05	42562	3498773	1365292	21406856	-11431.4	23812	4756584	2006401	37343264	-24875.2	2287	8212814	3709578	29682074	153052	16074	1.76069e+06	457574	200.75	31737	389	595061	139111	2780.34	1151.11		20	CPK124	SBY55	100
	5	E01	47687	2029001	642297	8512170	-5448.88	29487	2283944	762394	13283817	-8885.32	899	5916459	2384423	16279578	22980.4	17250	1588977	470492	1061.81	18043.5	51	688091	338246	4626.64	984.98
		E02	47702	2037603	668759	9027418	-5666.46	29864	2.31502e+06	815276	13711181	-9120.63	1529	6298276	2708768	16273135	38933.6	16247	1518911	436268	675.42	18090.4	62	592480	139647	1994.16	1081.89
		E03	47933	1982231	641393	8821365	-5503.17	29156	2.29774e+06	830686	13728876	-9153.78	1441	5786836	2306604	17344866	32986.4	17223	1482913	400432	195.57	18813.3	113	733065	116368	1429.55	936.51
		E04	47829	1933383	633811	7847436	-4408.02	27132	2.24952e+06	809633	13273994	-8834.28	1583	5434182	2187999	15766673	32336.6	18994	1.46278e+06	426829	74.68	19212.7	120	811166	113810	1683.03	997.37
		E05	47864	1.96352e+06	656714	8765110	-5122.91	28166	2267063	829797	13797533	-9215.27	1991	5474987	2200265	16415051	35371.2	17557	1455831	425859	5.3	19989.1	150	736192	120212	1305.44	656.79
	6	F01	47408	2043887	669477	8202955	-4907.27	27396	2466847	873636	14781506	-9703.23	1422	7285685	3113488	25056764	30700.5	18522	1566394	465816	1050.39	17897	68	760638	250287	5470.32	1128.17
		F02	47165	2122275	699623	9351267	-5582.29	28728	2.51118e+06	914732	15170236	-9882.8	2180	7535132	3305482	25430500	38560.7	16177	1570521	439936	617.76	19554.9	80	730452	225341	4737.87	1132.97
		F03	47259	2172097	725393	10043116	-6177.15	30113	2539573	942349	15617865	-10199.9	2236	7.1948e+06	3087057	23564548	45515.7	14777	1566018	423141	154.37	21505.4	133	772453	159447	2130.82	1099.38
		F04	47060	2137315	728454	10026548	-6166.14	29962	2497897	925378	15247291	-9957.1	2197	6504729	2690307	19789096	43733.9	14765	1538522	438275	73.56	21766.9	136	729424	121599	2085.17	889.37
		F05	47365	2024024	693139	8744102	-4551.43	26516	2502608	936219	15406569	-9970.79	2525	6472685	2664654	19583636	41542	18143	1495698	452235	44.4	20970.9	181	791497	121018	1795.64	887.16
	7	G01	44715	4143077	1815507	25684022	-14377.4	28391	5608534	2540559	40496988	-26650.6	1917	9444482	4731334	38379644	66635.8	14276	1.8186e+06	528260	797.08	26446.3	131	699334	320222	5380.02	1086.85
		G02	44582	4.34032e+06	1947336	27897440	-15497.9	29073	5716599	2655015	41490688	-27387.2	2407	8917594	4350347	34861304	90542.2	12954	1.74943e+06	482302	269.63	27203.5	148	652036	285584	3684.24	1268.41
		G03	44682	3893861	1.69397e+06	22975544	-9820.32	26114	5688116	2.64954e+06	41891856	-27423.3	3053	8490341	3972037	34117600	77256.2	15297	1682366	432765	-83.76	26978.4	218	628014	235969	3337.9	1152.97
		G04	43650	4.4059e+06	1992545	28872722	-15996.4	28510	5.76313e+06	2.69012e+06	42503648	-27950.6	2708	8758286	4.09009e+06	30977052	95586	12179	1663595	472366	-309.93	28723	253	623481	138216	2636.28	1003.75
		G05	44650	3622673	1.565e+06	19900906	-7098.98	24999	5488536	2589925	41088536	-26444.5	3268	8432114	3923643	34608276	66367.9	16119	1584481	457999	-432.3	27030.6	264	695788	124233	2965.74	1078.07
	8	H01	42938	3.10206e+06	1.17416e+06	15396578	-6313.79	22248	4556758	1912842	35505920	-23565.8	1579	9561476	5220997	32801306	163899	18863	1725807	505830	795.98	24100.7	248	710312	268896	4748.32	1114.57
		H02	43304	3500032	1354359	20375160	-10594.9	23817	4712727	1984466	36870400	-24513.9	2059	9739963	5124606	32149166	189333	17186	1882822	529050	673.65	27845.8	242	656320	210610	3292.45	1067.68
		H03	43773	2811279	957926	385363	8630.86	20314	4.57763e+06	1893685	35869344	-23730.5	1655	7906842	3464589	30285694	118144	21476	1676653	424863	102.94	25380.9	328	693182	137043	2775.47	1120.18
		H04	42647	3123174	1129432	15136628	387.32	21491	4576906	1914087	36164036	-24061.1	2102	8.25849e+06	3.80244e+06	29352292	156224	18714	1.72557e+06	435627	35.13	27548.3	340	683684	130852	2967.41	1112.34
		H05	43314	3131317	1.15913e+06	14043714	2338.78	21300	4686797	1955729	37081928	-24703.3	2119	8336988	3860867	29349062	134765	19535	1775226	476025	65.01	29067.4	360	697324	121894	3030.89	997.03
	9	A06	46420	2276327	814580	11616307	-6883.22	33720	2200105	802866	13314406	-8938.55	4249	7277139	3161497	29234184	67533.8	8342	1.883e+06	529692	-1561.36	42635.6	109	657534	170740	3000.82	1127.28
		A07	46982	2.31995e+06	842842	11091575	-6245.76	30910	2.17525e+06	808410	13266712	-8899.3	5027	7245573	3212582	28870982	71326.7	10935	2095890	618630	-1369.44	47645.3	110	630850	164204	2275.54	973.82
		A08	46785	2266212	828911	11335238	-6533.4	32347	2172508	808912	13227771	-8915.78	4787	7120947	3169330	28607742	69670.6	9488	1899885	554628	-1405.4	42241.6	163	704654	170507	1950.3	915.45
		A09	46535	2379590	881702	11999109	-6825.1	32269	2205130	824559	13682520	-9195.03	5165	7393738	3331566	30434184	73706.6	8945	2171198	686948	-1204.68	49881.7	156	626360	182590	2503.04	1053.22
		A10	46989	2368600	888023	12260181	-7135.24	33587	2236616	841220	13862052	-9340.21	4760	7.12935e+06	3.24435e+06	28973340	73041.3	8499	2079824	681057	-1280.33	49358.7	143	657509	156221	2654.08	1003.07
	10	B06	45847	2445597	900617	12506463	-7388.71	34832	2.35364e+06	887918	14467594	-9625.27	3901	7822913	3487065	34347244	66916.8	6980	2010834	566634	-1764.86	46702.5	134	630428	263432	3401.78	1066.81
		B07	45805	2478910	918340	12649389	-7362.38	34445	2326174	874021	14311128	-9535.63	4416	8303818	3795951	36632360	73675.1	6772	2.08462e+06	625844	-1666.15	49084.4	172	674836	214203	3002.79	1127.73
		B08	46091	2339691	870162	11615187	-6558.26	33169	2166104	818437	13123534	-8809.59	5120	7.95581e+06	3.66646e+06	35164192	75222.3	7647	1997243	608611	-1500.01	46990.6	155	655289	145627	2486.16	935.04
		B09	46258	2265345	851594	11308189	-6267.48	32604	2.11438e+06	805723	12769820	-8617.51	5198	8.00651e+06	3770409	36154456	73405.1	8301	1921467	594002	-1372.69	45007.7	155	726407	166064	3697.74	1052.18
		B10	46297	2331033	883391	11585813	-6421.14	32403	2145801	820263	13058198	-8812.91	5310	8.00481e+06	3.79557e+06	36082272	76432.6	8425	2057660	688516	-1311.04	50367.9	159	698285	149027	2876.25	984.94
	11	C06	42609	4281658	1994401	28611674	-13211.7	28154	5086316	2453893	38631000	-25217.2	4464	8812554	4128959	39899096	89739.3	9693	1887112	518350	-2001.71	45571.2	298	669936	167494	3727.12	1129.12
		C07	42568	4.6031e+06	2.18449e+06	32018722	-16072.3	29096	5.40866e+06	2621878	41485252	-27106.5	4295	9175471	4369726	39861456	97923	8885	1940519	545405	-1997.36	48334.4	292	691863	154941	3246.32	1137.27
		C08	42511	4920278	2333848	34706776	-18866.2	30817	5575488	2717872	42834232	-28181.5	4091	8883785	4161758	36175980	101598	7300	1.94798e+06	524368	-2128.02	48715	303	659182	157941	3171.18	1085.28
		C09	42842	4.6768e+06	2.23247e+06	32103622	-14514.2	28399	5362033	2633030	41548564	-27275.5	5078	9593546	4737817	43854832	91525.1	9064	2.03521e+06	661220	-1733.26	52797.6	301	696446	153272	3234.09	1143.13
		C10	43229	4519847	2147143	29345382	-9642.08	27086	5101123	2.54495e+06	39731760	-25810.8	5971	10064713	5076088	45752016	93227.4	9900	2.07489e+06	694338	-1610.54	53842.3	272	697144	137971	3454.94	985.68
	12	D06	40715	3791735	1535598	25728754	-15151.7	25283	4718735	2007753	37419728	-24904.4	2619	7358069	3128135	29380606	154040	12474	1866200	502754	-1860.3	43643.3	339	680319	140213	3703.99	1078.5
		D07	41349	3544649	1425251	22568862	-12129.3	23982	4.55457e+06	1.92966e+06	36173560	-23956.1	2861	7268507	3070568	29565746	124436	14174	1888755	533014	-1674.6	44702.1	332	672629	141145	3150.51	1104.07
		D08	41178	4084395	1.67903e+06	28697760	-17653.7	26594	4991914	2.14829e+06	39922056	-26571.9	2278	7.57958e+06	3.30526e+06	25757312	142281	11916	2.02029e+06	592131	-1734.53	49471.3	390	679177	151922	3333.68	1135.26
		D09	42013	4185502	1725914	28725714	-17224.1	26406	4996967	2135499	40110224	-26724.9	2731	8245100	3721698	27721056	151270	12515	2180381	720372	-1582.72	55226.2	361	682942	176795	3776.9	1055.14
		D10	41977	3864580	1602781	23586448	-12110.4	23348	4889448	2.08673e+06	39550120	-26229.4	2950	7954772	3.56226e+06	30852304	110276	15335	2211462	776310	-1450.2	57298	344	703914	144967	3284.82	1012.12
	13	E06	49893	2719205	1168715	6922476	540	30374	2.61903e+06	1116145	7.54166e+06	165	10246	9786239	5309123	23392196	108125	8534	1.43949e+06	449522	4238	26484.5	739	889871	215873	25097	1475
		E07	49841	2136563	902430	4217080	531	28984	2.24854e+06	986284	5.81852e+06	116.5	7563	7579331	3802957	14561116	79563	12839	1325041	413898	3544	21839	455	908241	209850	16424	1424
		E08	49897	2396500	1038861	4973898	626	28115	2406878	1068010	6543018	132	9906	7.70016e+06	3.89896e+06	14517265	83235	11385	1387378	438693	3742	24661	491	962677	237769	34624	1366
		E09	49913	2966998	1371589	7521837	609	29785	2842178	1305327	8603560	185	9537	9662157	5180187	21375968	114351	10029	1815864	636258	5656	38360	562	885972	208326	15167	1478.5
		E10	49915	3087937	1432546	7590671	680	28665	2875276	1319207	8627833	184	11020	9701221	5214428	20948194	119238	9662	1889736	671613	5897.5	42271	568	905705	214545	24560	1277.5
	14	F06	49876	2794464	1.1764e+06	7.28246e+06	475	32019	2624361	1074816	7460576	166	10605	9879163	5129606	24244648	97911	6574	1476835	464696	4413.5	27963.5	678	893946	205266	25150	1575.5
		F07	49896	2.88188e+06	1.24249e+06	7.4415e+06	514	31052	2655101	1.106e+06	7.55743e+06	167	11817	9435420	4827019	21796460	95999	6401	1576901	512787	4851	31984	626	896591	214050	25002	1628
		F08	49898	2.77772e+06	1209979	6701448	543	30081	2620662	1128486	7331518	156	11045	8787087	4483161	18822448	89591	8247	1466948	478399	4064	29023	525	993878	225707	41459	1381
		F09	49896	2916517	1.28574e+06	7.02786e+06	609	29170	2.71008e+06	1.16933e+06	7639668	168	12221	8262334	4168016	16930796	91215	7935	1661523	566294	4822	35260	570	967231	260352	29506	1513.5
		F10	49914	3.17799e+06	1.45631e+06	8.14733e+06	623	29792	2.93527e+06	1308243	8650236	202	11597	9732523	5066389	21101848	117476	7882	2.01222e+06	732095	6579.5	46319	643	1079660	259902	50463	1363
	15	G06	49897	2712787	1139047	6786732	578	29568	2619817	1087130	7401353	160	10820	9718465	5.08484e+06	23743524	100397	8881	1393102	444403	3899	26090	628	837064	187140	12021	1702
		G07	49899	2847508	1250997	7211388	600	29612	2.72522e+06	1.18362e+06	8.02013e+06	180	11233	8619486	4282816	18073626	86536	8391	1582101	526104	4667	32351	663	952558	225534	23794	1664
		G08	49891	2988466	1328717	7244154	769	27577	2769343	1206334	7974122	174	12930	9185986	4767684	20197352	99684	8866	1.63541e+06	548164	4777.5	33369	518	986412	234624	21217	1713
		G09	49910	2878968	1.27842e+06	6644002	807	27153	2729146	1208790	7684765	169	12418	8755282	4574234	18869604	99389.5	9822	1.49853e+06	486738	3948.5	29515	517	936656	211685	12389	1623
		G10	49921	3342401	1570923	8593374	750	28537	3075687	1418312	9419276	215	11360	10644946	5.71666e+06	24034432	132804	9444	2.18239e+06	848610	7336.5	52434.5	580	859126	223643	14496	1588.5
	16	H06	49883	2837868	1215286	7256985	582	29960	2.68419e+06	1.13019e+06	7.6829e+06	174	11636	9351530	4802650	21882132	91167.5	7687	1439954	467275	4064	27475	600	940154	204378	18202	1802.5
		H07	49911	2895743	1265182	7254251	630	29071	2701368	1149504	7727357	170	12733	8611151	4343065	18615254	88570	7534	1.54646e+06	521188	4420	32062.5	573	907462	228453	11004	1627
		H08	49929	3011794	1326242	7579942	624	29454	2722779	1157279	7.70407e+06	177	13531	9300711	4805331	20461684	99986	6302	1693308	568628	5066	35811.5	642	895646	202648	16999.5	1765.5
		H09	49915	2880187	1265817	6848852	639	28845	2649833	1139819	7394674	167	13035	8337853	4182927	16594876	95850	7453	1633541	547876	4661	35337	582	1031296	242990	31721	1589.5
		H10	49915	3170883	1448939	7611389	791	27518	2.8919e+06	1.28022e+06	8276050	186	13695	8929673	4612394	18324120	107508	8089	1961211	696774	5875	44028	613	1082085	252296	32183	1506
	17	E06	49172	1.64013e+06	599104	3673172	9691.98	24434	1773307	672760	10087950	-302.62	1060	4.42409e+06	1.92651e+06	14376841	48263.9	23580	1477031	500010	1334.99	34188.4	98	972554	248574	25795.8	2483.96
		E07	49199	1595371	587784	3.73404e+06	1266.28	24664	1717514	661826	9782575	-294.72	939	4420222	1881958	13760662	49186.2	23516	1.45056e+06	493639	1248.51	34029	80	898346	194573	7668.16	2057.58
		E08	49174	1606111	597561	3.90353e+06	1005.81	24693	1718202	667914	9841601	-296.83	1074	4.47194e+06	1929003	13194342	50476.9	23323	1459906	499371	1267.76	34676	84	798574	217757	7403.47	1815.93
		E09	49199	1622981	611047	3.4922e+06	11413	24337	1746844	682465	10045393	-298.11	1019	4385174	1927863	13504447	53109.6	23755	1479942	513467	1285	35655	88	731876	214340	6517.59	1812.17
		E10	49143	1620351	614140	3.53803e+06	12001	24283	1749613	687936	10083033	-299.72	1017	4330084	1864235	13247320	53339.8	23757	1472568	514852	1279.91	35866	86	832839	171812	6038.78	1418.98
	18	F06	49201	1631667	599064	3517067	11053	24374	1.76085e+06	668060	10062525	-303.56	987	4561951	1940143	13826193	47486.7	23746	1469896	502412	1246.55	34203	94	786314	163744	5598.55	1936.16
		F07	49075	1630193	599843	3585310	11476.9	24270	1779919	682764	10206626	-304.69	1011	4597958	1984866	14646123	49944.7	23717	1462657	492960	1177.38	34072.9	77	862921	206669	7366.7	1971.82
		F08	49133	1619334	598721	2.97029e+06	13056	24000	1770623	680624	10162359	-298.89	1020	4378985	1.86636e+06	14517692	47254.3	24012	1452716	495728	1214.81	34275	101	969990	198851	24381.2	2244.88
		F09	49113	1651524	618686	3.01183e+06	13636.9	23928	1791111	695654	10225476	-301.47	1035	4464720	1882961	13674691	50961.8	24051	1490664	513701	1253.19	35909.9	99	807030	179913	4057.82	1662.79
		F10	49090	1.6571e+06	625667	3.47064e+06	13144	24088	1.79753e+06	705808	10376330	-301.21	1086	4409621	1.87231e+06	13433917	51220.3	23828	1.49114e+06	516693	1220.44	36238.5	88	898494	214084	5387.46	1463.53
	19	G06	49153	1637229	596609	4.46846e+06	487.14	25101	1762538	661080	10157699	-292.05	1037	4593537	1963573	13873161	50975.4	22928	1.47429e+06	495943	1250.92	33933	87	870762	190640	6809.13	2046.96
		G07	49130	1.64001e+06	601348	4399058	552.84	24964	1.76992e+06	672625	10111474	-292.33	1065	4608800	1967991	14298705	51000.7	23011	1469353	498595	1224.27	34240.9	90	888728	215468	9744.68	1839.2
		G08	49107	1643513	609320	4.17642e+06	898.89	24731	1780493	685434	10282539	-292.77	1007	4240979	1832833	13775507	49798.2	23274	1.48309e+06	507238	1292.12	35178.4	95	876288	190933	8276.64	2166.77
		G09	49134	1.65151e+06	622722	4124301	1274.15	24663	1780195	692421	10332633	-295.69	1074	4456162	1947974	14633432	51464.9	23291	1491088	519268	1289.41	35969	106	809422	178990	17311.9	1940.97
		G10	49124	1.67301e+06	632593	4.19277e+06	2922.42	24520	1791522	699206	10350608	-292.04	1199	4772469	2056470	14389957	57810.1	23302	1.51495e+06	533496	1312.74	37250.9	103	899434	221668	15161.5	2183.4
	20	H06	49130	1690881	625291	3.62323e+06	12866.5	24282	1773146	671332	10103982	-285.82	1097	4420234	1877690	13744032	48238.1	23668	1569975	556439	1476.44	38334.4	83	879578	221212	9357.1	1856.38
		H07	49103	1631774	598493	3.58419e+06	11771	24234	1.76597e+06	670344	10290260	-292.13	1036	4419270	1896642	14304378	48799.7	23738	1.4722e+06	502288	1289.4	34643.4	95	823763	174719	6186.32	1474.87
		H08	49080	1634360	609073	2937614	13460	23882	1783545	692416	10254976	-293.05	1046	4.33928e+06	1.88245e+06	14174626	48196.8	24050	1.47003e+06	503266	1308.36	34951.5	102	810618	195041	7449.34	1542.82
		H09	49106	1653722	621194	3.34384e+06	13371.5	24045	1792467	699688	10404194	-289.64	1072	4457726	1960323	14318318	52150.5	23877	1490243	520026	1337.35	36382.9	112	823092	233829	7726.3	1386.76
		H10	49141	1654460	626472	3.4323e+06	13659	24019	1786850	703352	10423949	-290.6	1126	4454350	1970327	14304442	55366	23888	1.49651e+06	522270	1333.65	36734.9	108	817229	199512	7890.61	1664.91

## Sheet: Fig5B
			Singlets (All events)					CPK					CPKxSBY					SBY					Unknown
	Trial	File	Singlets Events	Singlets FSC-A Median	Singlets SSC-A Median	Singlets FITC-A B525-A Median	Singlets PE-Texas-Red-A Y615-A Median	CPK Events	CPK FSC-A Median	CPK SSC-A Median	CPK FITC-A B525-A Median	CPK PE-Texas-Red-A Y615-A Median	CPKxSBY Events	CPKxSBY FSC-A Median	CPKxSBY SSC-A Median	CPKxSBY FITC-A B525-A Median	CPKxSBY PE-Texas-Red-A Y615-A Median	SBY Events	SBY FSC-A Median	SBY SSC-A Median	SBY FITC-A B525-A Median	SBY PE-Texas-Red-A Y615-A Median	Unknown Events	Unknown FSC-A Median	Unknown SSC-A Median	Unknown FITC-A B525-A Median	Unknown PE-Texas-Red-A Y615-A Median		Trial	Strain #1	Strain #2	Adenosine (µM)	Melatonin (µM)	Media
Melatonin vs Adenosine	1	A01	49252	1.69746e+06	605398	2.22869e+06	417	28308	1736145	627624	3.54384e+06	68	447	4232763	1632619	4.69851e+06	549695	19077	1666571	585270	14973.6	420544	1420	1162650	242160	6726.81	3729		1	CPK139	SBY157	-	-	SC
		A02	49290	1652225	598362	2.2082e+06	416	28309	1687439	623743	3.42301e+06	68	476	4.17306e+06	1629436	4.42936e+06	484066	19276	1612053	565832	13443	406067	1229	1177225	243769	6466.83	3403		2	CPK139	SBY157	0.01	-
		A03	49274	1.65038e+06	603780	2210100	419	28338	1.68442e+06	631200	3.43183e+06	68	491	4060263	1636434	4.47223e+06	503726	19270	1.61651e+06	568382	13302.4	406482	1175	1184724	241217	6535.03	3603		3	CPK139	SBY157	0.1	-
		A04	49174	1656969	608064	2147246	463	27659	1718786	650632	3.46337e+06	70	533	3937731	1592004	4.22684e+06	480151	19675	1585212	551066	13018.3	399217	1307	1174261	247656	6178.05	3452		4	CPK139	SBY157	1	-
		A05	49245	1680335	628472	2.15219e+06	444	27979	1724814	660453	3.44637e+06	69	522	4159539	1.63279e+06	4373620	506328	19434	1.63973e+06	588408	13035.7	413850	1310	1183783	237952	6279.62	3456.5		5	CPK139	SBY157	10	-
	2	B01	49335	1655641	597997	1.98576e+06	428	28015	1684866	623992	3340073	65	434	4015770	1.56782e+06	4020409	502196	19396	1.64354e+06	574094	13780.2	412028	1490	1.14479e+06	242253	6667.75	3487		6	CPK139	SBY157	100	-
		B02	49396	1.64442e+06	605280	2.04729e+06	408	28549	1662837	628148	3.28871e+06	66	493	4203376	1704577	4.47118e+06	515714	19064	1.63912e+06	581545	13752.4	416576	1290	1171927	238904	6685.61	3682.5		7	CPK139	SBY157	-	0.01
		B03	49292	1.62519e+06	606436	2.04882e+06	390	28780	1.63292e+06	625692	3263890	64	457	4122260	1706872	4.26373e+06	497708	18714	1636733	588012	13846.1	418133	1341	1176040	238879	6717.6	3604		8	CPK139	SBY157	-	0.1
		B04	49260	1.62414e+06	608862	1.96775e+06	434	28176	1.64332e+06	636602	3.24543e+06	68	499	4089892	1659003	3.95107e+06	511338	19311	1612258	577996	12991	405814	1274	1.15724e+06	238362	6468.83	3454		9	CPK139	SBY157	-	1
		B05	49305	1639580	622482	2.02583e+06	443	28087	1672441	653684	3.36123e+06	67	512	4200922	1736861	4.18941e+06	545414	19390	1616713	584476	13157.9	416614	1316	1164509	243659	6304.71	3553.5		10	CPK139	SBY157	-	10
	3	C01	49225	1655754	589127	2.27115e+06	367	28905	1701764	615441	3440993	65	466	3929961	1535604	4293684	480336	18488	1603744	555171	13207.8	394488	1366	1.15283e+06	240468	6713.5	3489.5		11	CPK139	SBY157	-	100
		C02	49303	1644160	595791	2271060	370	29216	1697865	628131	3.40084e+06	67	483	4112043	1631560	4604808	481925	18409	1567090	547105	12656.5	385668	1195	1188135	247164	6953.05	3729		12	CPK139	SBY157	0.01	0.01
		C03	49286	1.63558e+06	599554	2.30565e+06	374	29271	1692752	634399	3421676	68	529	4019335	1587273	4.2719e+06	508988	18287	1563356	545453	12431.7	385198	1199	1166237	229685	6658.29	3431		13	CPK139	SBY157	0.1	0.1
		C04	49291	1657963	613643	2.25713e+06	389	28890	1707839	648667	3.41186e+06	68	556	4153255	1.60632e+06	4.08703e+06	499017	18534	1.59265e+06	559658	12242.6	391050	1311	1182932	238106	6627.72	3479		14	CPK139	SBY157	1	1
		C05	49243	1643642	610268	2.31483e+06	399	28952	1.71388e+06	654032	3447669	73	566	4195154	1.70111e+06	4360201	501140	18574	1.53887e+06	536874	12013.4	379652	1151	1197089	247573	6812.11	3667		15	CPK139	SBY157	10	10
	4	D01	49413	1646754	584678	2563170	282	31541	1718972	617611	3.52368e+06	68	441	4270096	1746020	4.49867e+06	556112	15946	1517979	522538	13926.1	376714	1485	1176866	246170	6623.57	3521		16	CPK139	SBY157	100	100
		D02	49378	1632039	589532	2.52749e+06	294	31347	1709614	630516	3.50392e+06	69	451	4283084	1703552	4704743	492972	16246	1.49213e+06	514048	13105	367284	1334	1.18853e+06	244122	6752.46	3685
		D03	49282	1.60096e+06	583814	2.50554e+06	309	30690	1682799	628126	3472417	65	516	4.22035e+06	1687384	4441451	483380	16609	1460839	497860	12583.2	353551	1467	1171706	239599	6662.94	3471
		D04	49363	1612786	591834	2510196	306	31176	1.70252e+06	642900	3.46476e+06	71	497	4365460	1807740	4505389	511597	16335	1447918	492922	12369.2	354783	1355	1186746	246453	6502.11	3562
		D05	49295	1616647	598136	2.54277e+06	322	30966	1726653	653770	3.53037e+06	74	449	4283781	1721373	4.68538e+06	457305	16550	1443822	491342	12338.1	352367	1330	1.19418e+06	242601	6431.17	3565.5
	5	E01	49507	1675506	602271	3.02092e+06	138	39576	1.68175e+06	609694	3489819	67	247	4962334	2163772	3.96704e+06	978118	7825	1771543	643027	18910.2	478400	1859	1161234	241145	7024.72	3814
		E02	49455	1658541	607814	3.00034e+06	140	39382	1673185	621294	3467426	67	261	5061534	2182744	3868237	864769	8056	1686545	590740	17129.3	444812	1756	1.16958e+06	242184	6745.4	3585
		E03	49427	1674140	620520	3.04053e+06	147	39113	1696413	638343	3.52886e+06	70	260	4483147	1794001	4.04688e+06	700880	8235	1682498	586163	17321.1	448055	1819	1155852	236910	6495.88	3523
		E04	49441	1676615	627464	3.03096e+06	151	39114	1716232	650993	3.51648e+06	72	246	4409391	1.80508e+06	4598548	558660	8100	1.62467e+06	564408	15912.6	426675	1981	1168794	236584	6411.12	3366
		E05	49409	1674395	631503	3034282	152	39053	1702482	652178	3.51687e+06	72	258	4757089	1.99101e+06	4271342	706098	8229	1652305	578888	16430.1	440820	1869	1189289	238784	6481.46	3425
	6	F01	49482	1.65433e+06	601754	3253198	92	44802	1660472	608936	3458076	66	93	5080097	2298048	3.81264e+06	1205566	2420	2416052	980487	25747.2	777042	2167	1156257	239815	6998.24	3615
		F02	49515	1665690	617868	3272464	95	44710	1671155	624602	3474386	68	114	4924308	2.12223e+06	3.74312e+06	1.04545e+06	2633	2279898	897153	23588	715145	2058	1.17764e+06	244045	6841.01	3675
		F03	49527	1670976	629297	3.29193e+06	98	44307	1675011	637485	3.52481e+06	69	113	5014492	2161560	3.83047e+06	1310241	2973	2270477	858797	23056.2	707800	2134	1159258	233224	6540.37	3541.5
		F04	49492	1.68354e+06	635290	3221069	102	44142	1690103	645468	3456721	70	126	4.91316e+06	2219056	4.15013e+06	978559	3047	2154115	771171	20444.3	639063	2177	1182497	237009	6503.49	3474
		F05	49522	1.67887e+06	638145	3275221	96	44349	1686831	649185	3.4999e+06	66	105	4923108	1982224	4081341	1059156	2845	2161510	771072	20159.4	653517	2223	1168523	234794	6026.4	3238
	7	G01	49278	1.64278e+06	591272	2.06262e+06	435	27834	1692097	626642	3391481	65	602	4.02142e+06	1599496	4657355	503125	19398	1.59392e+06	549178	11887.9	394071	1444	1.17337e+06	237400	6438.91	3626.5
		G02	49309	1646920	601339	2.05619e+06	452	27596	1695370	637794	3434554	67	643	3974928	1636876	4642716	493439	19640	1.60072e+06	555111	12064.5	397300	1430	1.17625e+06	238358	6235.87	3448.5
		G03	49323	1639421	606782	2.10563e+06	462	27663	1687143	642970	3.45834e+06	67	566	4.03056e+06	1.6257e+06	4422020	537689	19628	1598144	561410	12363.6	401803	1466	1157743	230874	6178.04	3421
		G04	49241	1623903	606774	2.036e+06	452	27592	1677456	647150	3.38806e+06	66	577	4005486	1651587	4.50325e+06	527101	19564	1.57546e+06	555570	12132.6	393184	1508	1.15116e+06	230648	5600.11	3077
		G05	49281	1635835	615208	2.05852e+06	461	27664	1.68917e+06	658026	3403615	70	649	4024158	1639340	4.52206e+06	489104	19557	1581764	562993	12160.5	397296	1411	1156823	233860	5454.28	3045
	8	H01	49486	1693413	609975	1.52998e+06	1600.5	24551	1826656	686372	3863707	80	795	4237077	1700747	5.56284e+06	493086	22445	1591506	550877	12810.6	397181	1695	1148935	236138	6426.57	3547
		H02	49487	1670144	608688	1.23332e+06	2594	24146	1.80663e+06	684396	3830338	78	806	4242736	1737185	5930036	504732	22906	1570822	545388	12593.1	393024	1629	1128879	234322	5861.58	3272
		H03	49449	1674435	607274	53130.6	3954	23726	1801125	686018	3734839	78	794	4282960	1752262	5942614	499156	23247	1582017	548872	12433	391645	1682	1.16284e+06	235665	5899.59	3250
		H04	49389	1680362	617091	56010.2	3764	23715	1819829	696607	3.83736e+06	80	815	4398116	1833127	6.04559e+06	529554	23208	1581768	555292	12755.6	395638	1651	1153290	228764	5707.34	3097
		H05	49348	1.66624e+06	614510	1.30925e+06	2903.5	23993	1789430	686872	3.69586e+06	80	945	4178044	1765885	5538243	509256	22792	1.56992e+06	553425	12456	395882	1618	1162930	232229	5641.82	3194
	9	A06	49607	1668773	619921	19247.2	287550	14450	2.25388e+06	906656	5113540	133	1623	5629338	2626630	10402292	558373	31527	1521355	550548	13349.7	405170	2007	1184680	259954	6005.41	3522
		A07	49654	1673160	622249	19183.9	276825	14979	2203660	881199	4.86495e+06	135	1589	5841477	2672204	10590435	573411	31057	1534750	556868	12808.1	401988	2029	1182750	253576	5929.54	3428
		A08	49590	1706556	642688	20808.9	255598	17163	2093277	843437	4500888	124	1157	5201636	2424896	9054813	550761	29225	1589266	579615	12690.1	414731	2045	1187042	247582	5962.78	3413
		A09	49577	1692577	634434	18802.7	284515	15224	2.22732e+06	890522	4866576	135	1374	5.44228e+06	2.57431e+06	9655064	566550	30901	1558905	568929	12810	417078	2078	1.17796e+06	251730	5704.92	3243
		A10	49605	1691911	633442	18451	302881	14040	2300166	952524	5245099	155	1630	5778770	2699965	10667672	590829	31909	1544936	561600	13128.4	421889	2026	1191635	266789	5724.2	3500
	10	B06	49664	1.69475e+06	621996	17756.1	302830	12484	2494802	1.02657e+06	5937713	167	1393	5818006	2658721	11106637	539791	33646	1.55419e+06	559438	13424.2	403386	2141	1182008	249509	6152.21	3520
		B07	49640	1.72441e+06	635680	17647.6	302467	13271	2408573	978843	5.53924e+06	153	1144	5569421	2.54681e+06	10485143	559330	33097	1592261	575601	13122	414226	2128	1178692	247498	5958.91	3303
		B08	49597	1740727	645460	18496.6	290627	14217	2343904	954600	5303060	148	1020	5.38576e+06	2396236	9715564	532857	32060	1617331	588530	13220.5	419888	2300	1.18302e+06	238697	6056.39	3374
		B09	49628	1.70227e+06	624664	17300.1	313912	12161	2563914	1039876	6.05015e+06	178	1507	6138376	2901894	12320389	590480	33960	1558551	561082	13211.2	411760	2000	1185127	258466	6056.98	3294.5
		B10	49639	1718085	640089	17040.1	324688	11928	2.58779e+06	1084073	6082466	188	1421	5864704	2753495	11104854	589237	34235	1578772	577478	13231	422260	2055	1196481	259201	5982.31	3382
	11	C06	49687	1728439	638180	18818	296491	13392	2.36674e+06	975148	5564414	143	882	5.28645e+06	2407852	9343616	518588	33231	1608868	585667	14025.3	416265	2182	1.18904e+06	234544	6286.56	3328
		C07	49642	1.72954e+06	639624	17868.9	297201	13415	2440837	1026787	5751846	158	918	5.60797e+06	2.61286e+06	10405010	535080	33034	1605529	584197	13275.4	414452	2275	1182334	241612	6163.16	3350
		C08	49657	1699038	626345	16705	322550	11355	2599311	1102473	6.29675e+06	181	1298	5.94402e+06	2845901	11587420	571890	34814	1.57124e+06	570736	13220.6	416761	2190	1180500	256716	6048.9	3417.5
		C09	49669	1742771	648654	17505.8	315828	12378	2507396	1058876	5937098	180	1395	6307246	2987806	12398936	590419	33686	1.61178e+06	589091	13316.5	427497	2210	1.1996e+06	247273	6202.08	3318.5
		C10	49631	1701532	634759	16500.7	331591	10821	2778861	1231360	6.98746e+06	219	1414	6.19811e+06	3.07606e+06	12835464	609182	35259	1566811	571691	13283.8	420910	2137	1181356	252882	5920.62	3376
	12	D06	49319	1672810	635214	2.15366e+06	518	27556	1708394	669758	3543833	75	765	4387275	1812220	5.1384e+06	524404	19739	1629648	596000	13369.1	420605	1259	1210047	241825	6349.17	3400
		D07	49352	1.66452e+06	634024	2.13784e+06	514	27516	1.70629e+06	671775	3563231	77	739	4341680	1848045	5043835	538171	19862	1.61225e+06	587003	13023.2	418380	1235	1205272	244508	6284.48	3430
		D08	49347	1666077	639105	2108124	531	27256	1719977	683134	3603836	77	755	4262032	1771598	4891276	564708	19924	1608253	586357	13046	423850	1412	1.16141e+06	236033	5733.91	3301.5
		D09	49328	1665634	643928	2161029	524	27517	1706918	685422	3.55691e+06	81	867	4346879	1859338	5.23404e+06	566631	19708	1.61054e+06	587475	12731.2	424660	1236	1.19536e+06	247103	6242.11	3510.5
		D10	49367	1691347	657807	2.27719e+06	577	27163	1746283	706176	3736718	83	1101	4358523	1913330	5141538	572288	19920	1611442	588727	12950.7	424842	1183	1200939	252141	5999.85	3461
	13	E06	49552	1.65185e+06	616623	44865	139402	22278	1.82442e+06	716006	3.90337e+06	87	1767	4815544	2171189	7.45821e+06	593819	23561	1504816	537542	12888.7	381923	1946	1.16404e+06	235010	5820.63	3218.5
		E07	49526	1669850	633714	51330	47060	22926	1810295	723332	3818428	90	1429	4790575	2157883	7000762	571553	23343	1556593	564232	13045.2	396973	1828	1.17693e+06	237646	5828.47	3335
		E08	49543	1666514	632040	53455.2	132336	22786	1803262	724924	3.80048e+06	89	1623	4940522	2211207	7458503	584795	23448	1540992	558330	12761.5	394769	1686	1.17722e+06	235234	5780.35	3254
		E09	49569	1656270	632139	60735.4	138825	22713	1808441	728428	3.89036e+06	93	1816	5.00271e+06	2.28148e+06	7627510	628622	23401	1509290	543892	12582.4	387440	1639	1179752	240837	6024.59	3206
		E10	49606	1.65718e+06	640184	47676.4	179487	21249	1888600	771558	4.14051e+06	106	2826	5565134	2672807	9249116	739121	23805	1445690	511984	11831.3	370405	1726	1174208	250724	5695.75	3349
	14	F06	49701	1601319	585699	27994.4	181283	18970	2.11109e+06	831819	4635526	115	2572	6037195	2827674	10183583	902551	25445	1376398	472958	12006.6	331795	2714	1.15699e+06	229092	5840.75	3147.5
		F07	49707	1627607	601052	27845.1	184885	19004	2.17058e+06	859572	4743185	119	2446	6.02085e+06	2852655	10366332	884533	25634	1394350	482282	12041	341278	2623	1176325	237380	5947.28	3103
		F08	49721	1613540	598238	28297.2	189250	18940	2.13171e+06	844882	4684874	125	2907	6358950	3053511	11028208	1011748	25272	1380194	475952	11918	339753	2602	1195947	237797	5944.71	3242
		F09	49680	1616209	603988	28161.2	195068	18592	2156628	865610	4771851	132	3180	6311755	3064361	10862953	997610	25414	1373281	476131	11845.2	339536	2494	1182821	238332	5971.36	3211.5
		F10	49736	1.67307e+06	642036	50299.6	167694	20565	2176461	897668	4770043	140	3350	6365168	3101250	10211750	1.03459e+06	23257	1398487	487960	12087.9	351502	2564	1.1931e+06	244176	5922.77	3279
	15	G06	49885	1960570	772028	3.01745e+06	692	27396	2.41427e+06	993862	5655134	147	2745	6474765	3249194	10238542	1335524	15258	1.59512e+06	582226	17366.5	434246	4486	1.17015e+06	232622	5907.75	3163.5
		G07	49880	1979700	776926	3225773	734	27219	2450276	1005544	5.78757e+06	159	3474	7.29343e+06	3766461	12718106	1729956	14253	1570255	570502	16958.9	430556	4934	1171284	234600	6012.71	3152.5
		G08	49890	2.01343e+06	804556	3410485	768	27198	2468033	1022124	5.83941e+06	166	4074	7730014	4111312	13683448	1.79943e+06	13694	1.57796e+06	582985	17295	438638	4924	1.18311e+06	236089	5978.7	3258
		G09	49850	1.98481e+06	789192	3.35781e+06	778	27191	2420373	995297	5.61552e+06	164	4233	7658401	3998464	13325074	1809459	13610	1570574	584672	17153.4	447044	4816	1.17776e+06	233761	5794.97	3060
		G10	49873	2132469	866172	3.89823e+06	649	29077	2516745	1055545	5.97269e+06	182	4347	7322093	3784270	12525455	1751418	11423	1645365	630299	18506.8	492569	5026	1.17648e+06	238305	5827.63	3151.5
	16	H06	49936	2278857	956714	4699720	314	37477	2468864	1075998	6.07006e+06	160	1459	6670532	3422246	9689080	1661189	4846	2208029	864852	21538.3	690898	6154	1164249	232032	5945.02	3127.5
		H07	49943	2237213	926276	4.5884e+06	350	36282	2393084	1039015	5787403	159	2989	8467883	4633760	15196047	2310115	4389	1975475	692273	16717	555260	6283	1182137	235136	6053.29	3249
		H08	49932	2294365	979640	4804773	339	36984	2497586	1112857	6055057	168	2355	7943966	4281540	13879479	2101736	4230	1.99064e+06	701516	16680.4	569045	6363	1168348	233468	5746.32	3077
		H09	49927	2318562	974160	5.01126e+06	373	36134	2484539	1088338	6109520	178	3611	8647740	4731603	16486246	2419254	3673	1916883	640035	14196.9	524300	6509	1175925	236958	5795.09	3077
		H10	49922	2346211	999976	5041581	382	36343	2507421	1113121	6.13211e+06	185	3629	8611236	4792982	16357393	2425011	3524	1.89194e+06	632057	12280.7	520641	6426	1.18443e+06	241490	5719.17	3108

## Sheet: Fig5C
			Singlets (All events)					CPK					CPKxSBY					SBY					Unknown
	Trial	File	Singlets Events	Singlets FSC-A Median	Singlets SSC-A Median	Singlets FITC-A B525-A Median	Singlets PE-Texas-Red-A Y615-A Median	CPK Events	CPK FSC-A Median	CPK SSC-A Median	CPK FITC-A B525-A Median	CPK PE-Texas-Red-A Y615-A Median	CPKxSBY Events	CPKxSBY FSC-A Median	CPKxSBY SSC-A Median	CPKxSBY FITC-A B525-A Median	CPKxSBY PE-Texas-Red-A Y615-A Median	SBY Events	SBY FSC-A Median	SBY SSC-A Median	SBY FITC-A B525-A Median	SBY PE-Texas-Red-A Y615-A Median	Unknown Events	Unknown FSC-A Median	Unknown SSC-A Median	Unknown FITC-A B525-A Median	Unknown PE-Texas-Red-A Y615-A Median		Trial	Strain #1	Strain #2	Adenosine (µM)	Serotonin (µM)	Media
Serotonin vs Adenosine	1	A01	49353	1849913	604919	3241.17	208995	20821	2073044	672004	13883194	284	712	4616795	1730158	19456908	497368	26540	1.68496e+06	568391	-775.93	403807	1280	1.00708e+06	252366	4945.59	3265.5		1	CPK152	SBY157	-	-	SC
		A02	49330	1830383	609127	284.32	210168	20729	2034488	684142	13545579	282	717	4531865	1744333	18918044	499981	26696	1.68243e+06	570381	-3020.53	403898	1188	1020543	243736	4505.05	3583.5		2	CPK152	SBY157	0.01	-
		A03	49405	1841408	627410	227.01	211231	20989	2035543	710114	13701461	281	790	4.51964e+06	1.82182e+06	18846968	499372	26697	1686177	577841	-3086.84	409998	929	1025602	242157	4324.35	3408		3	CPK152	SBY157	0.1	-
		A04	49400	1824364	634996	188.9	219169	20648	2020434	716483	13607354	282	838	4.58508e+06	1.8229e+06	19326188	525858	26966	1681788	590894	-3023.31	412608	948	1030072	244090	4317.06	3534.5		4	CPK152	SBY157	1	-
		A05	49433	1825736	638176	132.37	219945	20508	2.0298e+06	721294	13792598	297	798	4638032	1901693	19462498	525284	27078	1.67347e+06	595150	-3005.44	410284	1049	1031225	240740	4419.5	3380		5	CPK152	SBY157	10	-
	2	B01	49401	1834249	604078	2876.71	208354	20868	2.06971e+06	683416	13821964	277	829	4608208	1755637	19279596	496483	26492	1.66494e+06	560692	-1087.39	402688	1212	1030996	255964	5354.93	4131.5		6	CPK152	SBY157	100	-
		B02	49334	1817977	605042	623.65	208450	20871	2017255	684419	13450906	253	771	4340681	1713265	18825408	480889	26552	1657166	561733	-2817.83	403143	1140	1.02338e+06	243090	4591.81	4044.5		7	CPK152	SBY157	-	0.01
		B03	49330	1833433	626530	442.23	209453	21120	2016711	706101	13418151	276	785	4493819	1823467	18382052	500413	26387	1687210	577999	-3114.11	413807	1038	1.03417e+06	244842	4723.89	3819		8	CPK152	SBY157	-	0.1
		B04	49391	1812625	622344	279.23	216834	20634	2.00516e+06	704474	13357105	273	867	4471991	1780095	18817336	499937	26838	1.65351e+06	575944	-2940.09	406726	1052	1.02739e+06	233695	4398.59	3488		9	CPK152	SBY157	-	1
		B05	49379	1835061	643971	347.3	224119	20674	2.0309e+06	718340	13747992	280	860	4.59357e+06	1.84033e+06	19719054	519794	26813	1688975	600627	-2947.15	422757	1032	1.01382e+06	228188	4370.08	3290.5		10	CPK152	SBY157	-	10
	3	C01	49376	1.83863e+06	596227	3390.18	202465	21010	2.04219e+06	667576	13554644	263	1252	4.44383e+06	1750109	19605044	503020	25930	1.63205e+06	542986	-1144.56	391614	1184	1.03725e+06	255988	5091.36	3775.5		11	CPK152	SBY157	-	100
		C02	49383	1795278	587575	1194.42	196418	20981	2015227	682849	13508537	259	1190	4.51105e+06	1.7977e+06	20696776	506005	26060	1.58246e+06	523146	-2561.08	381078	1152	1.03192e+06	247151	4624.31	4069		12	CPK152	SBY157	0.01	0.01
		C03	49414	1825746	615172	1374.75	195152	21386	2.03367e+06	707098	13613881	279	1157	4338141	1770442	18680726	504169	25797	1637114	553437	-2633.32	392786	1074	1.00788e+06	233604	4498.42	3481		13	CPK152	SBY157	0.1	0.1
		C04	49388	1.79638e+06	615186	1157.31	200068	21078	1999575	706998	13499670	271	1146	4539857	1851657	20499246	497643	26101	1603214	554204	-2544.1	387708	1063	1012828	232128	4360.75	3381		14	CPK152	SBY157	1	1
		C05	49341	1804758	626360	830.1	206601	20862	2.00649e+06	705240	13386024	275	1269	4489045	1848542	19239852	515472	26183	1624404	573770	-2764.08	397166	1027	1007569	226030	4216.64	3128		15	CPK152	SBY157	10	10
	4	D01	49504	1.83253e+06	598583	47574.9	12373.5	23708	2012560	668545	13330790	273	1126	4842150	1945873	18785766	589670	23272	1600964	531758	-761.93	388172	1398	1.02793e+06	253882	5150	3770		16	CPK152	SBY157	100	100
		D02	49460	1.79501e+06	590674	4903.61	146157	22821	1995835	676245	13130790	265	1184	4601797	1844572	18190252	552244	24156	1558336	520568	-2349.37	368370	1299	1050065	246747	4677.4	3978
		D03	49494	1.80592e+06	609384	89266	8586.5	23912	2011322	706174	13470736	276	1318	4.9584e+06	2057669	19349552	602910	22954	1.54493e+06	522236	-2294.91	376089	1310	1047588	240258	4473.62	3526.5
		D04	49528	1.79053e+06	607690	61619.4	12799.5	23619	2011587	710228	13524878	285	1314	4.63387e+06	1919186	18346692	576555	23239	1524638	521068	-2002.17	369252	1356	990162	230992	4281.71	3256
		D05	49404	1.76406e+06	602464	3185.85	153630	22564	1988192	703890	13195635	279	1089	4515173	1911764	18226658	564691	24520	1529372	527333	-2524.41	361561	1231	1012272	228586	4180.49	3265
	5	E01	49642	1974554	650888	9584088	738	33407	2027883	667136	13400826	272	517	5573246	2301956	18571858	811834	13720	1.93796e+06	658180	-622.95	508507	1998	1.03298e+06	253207	4935.56	4124.5
		E02	49587	1932176	640283	9599139	731	33180	2015520	685508	13455820	277	564	5.13857e+06	2.01717e+06	16372337	811332	13927	1808998	579834	-1929.92	462489	1916	1.01166e+06	242582	4561.22	3518
		E03	49598	1.92235e+06	647496	9373679	808.5	32655	2029835	708548	13718526	293	782	5.19178e+06	2120132	18091262	760717	14361	1742065	558148	-1774.84	437252	1800	1022626	226961	4452.71	3587.5
		E04	49584	1.91929e+06	663048	10072951	679	34160	2.02282e+06	718081	13674794	282	602	5.25848e+06	2164940	17789716	742561	12891	1747260	583350	-1903.29	455495	1931	1020163	236804	4419.52	3204
		E05	49580	1.8934e+06	661917	9241918	818.5	32346	2.02809e+06	720090	13642804	290	870	5057835	2.10232e+06	18214704	662399	14714	1.67627e+06	582530	-1757.56	435856	1650	1.02467e+06	230117	4384.63	3336
	6	F01	49663	2101037	699285	11996511	446	40831	2087999	698952	14007142	287	253	6331451	2664261	17799266	1391031	6016	2794739	1.03969e+06	-2584.92	929542	2563	1035950	254665	4893.07	3866
		F02	49608	2.01174e+06	678866	11985436	390	41691	2010382	692478	13527299	264	223	6495379	2679396	17505316	1544664	5307	2759235	840446	-6348.73	888315	2387	1006503	237483	4517.84	3694
		F03	49713	2060406	723344	12711561	404	42805	2083159	743661	14255292	293	262	6662436	2876014	17295894	1506499	4144	2715571	878780	-5264.94	881421	2502	1.00782e+06	237121	4602.46	3499
		F04	49671	1994746	695250	12210386	408	42586	2.0299e+06	723646	13667740	293	306	6006581	2.4794e+06	13943386	1414968	4258	2.28598e+06	679294	-4434.71	643793	2521	1007004	226965	4216.6	3208
		F05	49728	2.0435e+06	730202	12997654	389	43905	2082551	753867	14282045	295	343	6914560	2991214	18519938	1710439	3012	2.53296e+06	805382	-4962.18	769503	2468	1017091	240669	4315.28	3380
	7	G01	49432	1.83259e+06	605535	251.07	219550	20206	2069675	693834	14085673	270	895	4533890	1763805	19245272	494571	27103	1651721	556845	-2955.86	406870	1228	1.03258e+06	254654	4502.91	3825.5
		G02	49423	1804478	606335	-302.46	216392	20257	2036161	702610	13804458	265	742	4.5369e+06	1754863	20289014	486295	27271	1639472	555964	-3326.15	401063	1153	1042695	246178	4347.11	3424
		G03	49443	1827373	624403	-257.26	226398	20169	2055010	722193	13917664	280	861	4604018	1796498	19623520	514099	27307	1655140	572483	-3274.85	411263	1106	1011551	236127	4058.69	3339.5
		G04	49370	1827608	628584	-196.57	229818	20018	2.0651e+06	733740	14162822	281	876	4.50837e+06	1831563	19578028	501268	27380	1.65157e+06	574228	-3172	416692	1096	1012334	234483	3937.41	3425
		G05	49401	1840534	644857	-288.01	230077	20327	2065945	743137	14190100	287	830	4451778	1769736	19927044	517156	27227	1656519	587775	-3385.63	424281	1017	1020488	243327	3971.48	2980
	8	H01	49485	1840758	615649	37.64	225854	20023	2067905	708533	13933760	284	774	4.58982e+06	1.7564e+06	19340240	502130	27505	1678508	570463	-3006.14	407013	1183	1028288	241635	4346.68	3584
		H02	49408	1794894	598868	18.15	220765	19821	2018137	691962	13670976	276	745	4513914	1769387	19023346	484101	27651	1638308	555145	-2771.67	394161	1191	1022625	235912	4166.94	3427
		H03	49470	1829624	633086	-108.47	237998	19260	2067870	736788	14151342	294	1050	4420096	1.82376e+06	19252698	505319	28031	1669655	582021	-2867.62	414908	1129	998941	233565	3963.24	3262
		H04	49436	1845026	642228	-212.16	239061	19420	2.06034e+06	736566	14093538	304	902	4.74787e+06	1.93698e+06	19746888	551040	27967	1698046	597616	-2977.76	422721	1147	1008704	233092	3917.25	3129
		H05	49479	1847350	655686	-596.6	249496	19080	2106858	767584	14473876	324.5	1105	4928760	2023821	22441762	538527	28196	1.69132e+06	604424	-3279.18	427158	1098	1.01651e+06	238591	4110.98	3249.5
	9	A06	49413	1852392	653505	107.31	222377	20728	2.06493e+06	742143	14212469	291	908	4676396	1869846	19811076	520566	26726	1.68497e+06	598502	-3232.02	420804	1051	1034499	249998	4437.07	3603
		A07	49442	1.83192e+06	656380	-256.39	234374	20329	2025611	739018	13793619	304	919	4694004	1926577	20583016	537702	27145	1693242	612453	-3389.8	431668	1049	1020056	238003	4366.92	3255
		A08	49465	1856398	667532	-517.14	238520	20310	2.04787e+06	744740	14082605	310	912	4.77191e+06	1.95226e+06	20872630	556390	27200	1722466	626008	-3638.37	444490	1043	1008662	241765	4054.51	3088
		A09	49446	1.84885e+06	669420	-881.04	244598	20072	2031629	745590	13981736	294	997	4555800	1903557	19688320	547815	27332	1714877	623128	-3978.52	448405	1045	996024	230244	4125.13	3126
		A10	49440	1.89972e+06	689899	-1219.96	248058	20259	2100443	774286	14510572	343	987	4715687	2015349	19962902	544493	27163	1762222	644689	-4467.01	457182	1031	1030516	240404	4313.91	3187
	10	B06	49685	1849741	654392	-1900.91	335920	11389	3370891	1512319	27832372	804	758	6645295	2.98829e+06	40623100	523068	36157	1705932	607890	-3071.47	432492	1381	1017850	235452	4115.81	3001
		B07	49601	1827389	648116	-1898.18	337315	11058	3.34944e+06	1511540	27801156	826	843	6608224	2914491	40631188	513205	36302	1691796	605969	-3028.99	431016	1398	1011473	240878	4011.46	3118.5
		B08	49602	1860108	665598	-2150.85	347951	11129	3427952	1559781	28516114	822	925	6975306	3116219	42350104	538608	36159	1726224	621386	-3353.36	442260	1389	1029448	242965	4074.77	2900
		B09	49629	1862326	669789	-2498.91	346016	10985	3338854	1501667	27864342	830	909	6867432	3027176	42641612	535736	36343	1724517	622633	-3642.43	440425	1392	1.00959e+06	237828	4215.85	3076.5
		B10	49585	1888571	684009	-2839.84	355888	11066	3.37855e+06	1538616	28041156	815	968	7200924	3.32907e+06	44149344	551682	36188	1753847	637568	-4061.82	454407	1363	1010043	241626	3753.67	3100
	11	C06	49592	1.80802e+06	632528	-1660.77	361668	8766	3271542	1232476	27543740	978.5	504	6.43192e+06	2.66686e+06	40861520	500769	38807	1693867	605780	-2537.21	432341	1515	1015254	240842	4160.78	2916
		C07	49626	1.80607e+06	635910	-1921.98	360046	8733	3384047	1297930	28535892	1003	505	6381926	2617628	39166268	528548	38884	1.69425e+06	606929	-2784.73	430991	1504	1014846	235040	3953.5	2964.5
		C08	49612	1858523	659855	-2047.62	366850	9257	3299225	1261288	28253160	1017	521	6199690	2540134	37086668	506154	38395	1735984	627007	-2956.16	446555	1439	1042205	242634	4385.9	3261
		C09	49657	1876608	670883	-2442.98	371500	9068	3516801	1350979	30713528	1128.5	566	6643298	2.7776e+06	41436204	530697	38565	1748560	637485	-3364.67	451659	1458	1.02256e+06	241398	4439.09	2990
		C10	49649	1848671	665428	-2501.92	375838	8468	3345270	1.27659e+06	28873062	1094	486	6239017	2.56217e+06	37825368	526041	39170	1744911	638107	-3339.98	451346	1525	1009971	238621	3983.13	2786
	12	D06	49357	1833467	649644	337.39	222005	21002	1994264	716776	13549055	268	775	4398550	1780865	18281826	508300	26552	1.7019e+06	607648	-3201.58	430670	1028	1.02759e+06	231132	4225.33	3356
		D07	49371	1832144	648996	120.57	222654	20960	2010915	728564	13767524	284	755	4431324	1787164	18385096	514172	26595	1692053	607584	-3209.1	429320	1061	1023577	237072	4165.51	3246
		D08	49383	1840153	655662	-11.2	228793	20705	2022589	738154	14004971	303	950	4.59639e+06	1911866	19481268	533503	26686	1.69226e+06	609514	-3275.92	433790	1042	996298	236248	4145.73	3109.5
		D09	49391	1868938	676536	-394.73	230998	20858	2052222	756922	14295855	296	964	4.5055e+06	1.85713e+06	19284802	561054	26582	1715345	623673	-3787.77	450499	987	1011447	235567	3973.58	3313
		D10	49440	1876942	681057	-695.19	232730	20936	2.06376e+06	760056	14278570	308	912	4.58607e+06	1945314	19218244	550559	26593	1736443	633685	-4092.74	452647	999	1000855	240572	3855.25	2976
	13	E06	49424	1832135	648100	699.98	212254	21112	2.01089e+06	728664	13725835	289	1155	4488259	1874689	19714178	524513	26072	1671767	595880	-3043.02	413722	1085	1028172	236029	4268.08	3329
		E07	49386	1840334	654260	516.09	207592	21512	2020251	725816	13661572	302.5	1005	4501741	1859738	19652166	512251	25838	1.68803e+06	606304	-3350.56	419454	1031	1012445	236449	4291.9	3251
		E08	49381	1830270	654851	356.57	216014	21078	2.00422e+06	730954	13779710	290	1114	4.55724e+06	1879423	19752644	554872	26147	1669393	604210	-3268.58	422431	1042	1.00709e+06	242166	3992.99	3157
		E09	49404	1856926	670626	-71.6	227048	20980	2.0527e+06	751566	14252530	308	1302	4.62106e+06	1.95618e+06	20104698	562986	26130	1.68394e+06	612724	-3718.33	434970	992	1.02677e+06	238204	4235.01	3209
		E10	49435	1859200	676463	-698.6	226800	20924	2053950	766094	14208101	301	1300	4.66152e+06	1.97924e+06	19737482	575972	26151	1687642	616042	-4290.37	436464	1060	999338	244071	3943.64	3230.5
	14	F06	49552	1.77816e+06	622181	2203.53	193703	21034	2019016	724416	13608910	318	2102	5047529	2162182	21805844	603338	25097	1540808	545258	-2478.24	379836	1319	1021506	237292	4303.14	3022
		F07	49468	1.78492e+06	626792	8791.49	88749.5	23364	1995360	726433	13512100	277.5	1276	4897258	2107868	19813804	611145	23565	1536493	542890	-2849.14	384392	1263	1027905	240208	4138.08	3188
		F08	49438	1.77663e+06	624731	5950.94	139594	23062	2007930	735070	13825902	291	1344	4.87886e+06	2104323	19944042	612084	23777	1530677	537400	-2899.02	380124	1255	1016153	239115	4048.2	3278
		F09	49488	1799453	646503	3507.54	171493	22356	2030677	745238	13813850	309	1572	4787326	2.05749e+06	18790984	624836	24317	1562944	564608	-3066.1	389135	1243	1006312	228695	3918.81	2970
		F10	49499	1804064	650378	5607.52	151011	22993	2033816	758474	14077373	296	1398	5.05e+06	2.18082e+06	19118316	642684	23834	1563846	564240	-3760.56	399538	1274	1.02099e+06	247721	4095.46	3046
	15	G06	49854	2319850	868153	5463432	2768	27860	3.10131e+06	1.3946e+06	24947168	687	1659	7829890	3685061	38837912	960732	17152	1755735	628372	-2020.5	482926	3183	1022516	235763	4331.75	2989
		G07	49823	2073002	766899	209975	3555	25573	3024791	1353045	24288104	676	2168	7757147	3.62897e+06	39132688	915512	18974	1666373	611168	-2134.4	460075	3108	1020269	240582	3772.11	2829.5
		G08	49814	2042115	757680	589410	3088.5	26199	2790488	1209417	21905796	587	2491	7172550	3326288	33741376	908669	18188	1641649	610564	-2392.32	458268	2936	996222	233893	3632.78	2646
		G09	49869	2391624	930548	7494317	2574	28375	3338695	1541226	27694222	760	2234	8393664	4.10173e+06	40485216	1133860	15787	1763345	686340	-3488.36	531690	3473	1010730	242435	3611.76	2779
		G10	49860	2.20109e+06	848746	6.78342e+06	2796	27557	2941377	1276570	22888164	654	2676	8.14797e+06	3.89085e+06	40221920	976586	16468	1755343	685480	-3889.17	523157	3159	1007152	238766	3968.41	2753
	16	H06	49927	2933614	1058162	18338056	1588	36008	3507631	1368942	30196156	1067	736	10696464	5.79855e+06	41118768	3.74484e+06	6236	2.60102e+06	878623	-3762.33	810982	6947	1006378	230717	4061.24	2783
		H07	49933	3100183	1150207	20321896	1507	36829	3637110	1444778	31341722	1069	727	11586992	6589540	44881856	4125801	5652	2.79383e+06	1.00314e+06	-4464.89	925288	6725	1013789	236607	3690.62	2752
		H08	49928	2.99182e+06	1082642	19296392	1558	36432	3.51995e+06	1.38491e+06	30483076	1088	706	10720517	5.82595e+06	43121420	3.7878e+06	5902	2.65655e+06	920174	-4814.64	861442	6888	996406	239204	3648.04	2692.5
		H09	49948	3.26811e+06	1258734	21645266	1572	37277	3798460	1543442	32761940	1131	541	11360599	5949162	43332720	3602599	5766	3076860	1.19555e+06	-7453	1.09285e+06	6364	1011747	241369	3718.5	2807
		H10	49928	3.26841e+06	1231032	22030284	1605	36854	3.87238e+06	1550149	33432044	1177	641	11316665	6038329	43489264	3671221	5668	2951292	1093042	-7755.57	1040243	6765	995560	243430	3563.34	2720

## Sheet: Fig5D
			Singlets (All events)					CPK					CPKxSBY					SBY					Unknown
	Trial	File	Singlets Events	Singlets FSC-A Median	Singlets SSC-A Median	Singlets FITC-A B525-A Median	Singlets PE-Texas-Red-A Y615-A Median	CPK Events	CPK FSC-A Median	CPK SSC-A Median	CPK FITC-A B525-A Median	CPK PE-Texas-Red-A Y615-A Median	CPKxSBY Events	CPKxSBY FSC-A Median	CPKxSBY SSC-A Median	CPKxSBY FITC-A B525-A Median	CPKxSBY PE-Texas-Red-A Y615-A Median	SBY Events	SBY FSC-A Median	SBY SSC-A Median	SBY FITC-A B525-A Median	SBY PE-Texas-Red-A Y615-A Median	Unknown Events	Unknown FSC-A Median	Unknown SSC-A Median	Unknown FITC-A B525-A Median	Unknown PE-Texas-Red-A Y615-A Median		Trial	Strain #1	Strain #2	Melatonin (µM)	Serotonin (µM)	Media
Melatonin vs Serotonin	1	A01	49585	1842268	625623	18300	292476	21562	1.9544e+06	653536	13031738	297	640	4041104	1541134	15823698	591624	27248	1.69673e+06	601258	6678.67	574306	135	472411	320958	449.94	111		1	CPK152	SBY156	-	-	SC
		A02	49580	1850598	635484	13169.2	295950	21454	1967435	674316	13039480	292	679	4280193	1622864	15648595	656468	27398	1.70716e+06	604622	4825.88	574394	49	564579	249147	1787.86	299		2	CPK152	SBY156	0.01	-
		A03	49551	1851158	642590	12858	289873	22012	1948616	668872	12646025	278	629	4230789	1634791	15120214	683646	26855	1721093	616317	4158.36	581670	55	532128	248675	1904.39	505		3	CPK152	SBY156	0.1	-
		A04	49550	1843513	639700	12004.1	295199	21474	1943584	664608	12628822	292	684	4.11662e+06	1.58871e+06	14355180	639404	27300	1708465	615943	4172.59	575794	92	483784	251452	199.58	58.5		4	CPK152	SBY156	1	-
		A05	49545	1879409	659706	12841.8	298336	21783	1997780	698852	13312709	306	693	4421782	1759039	16784474	659945	27040	1.72576e+06	623769	4156.81	588006	29	583803	250854	2333.04	996		5	CPK152	SBY156	10	-
	2	B01	49683	1863117	633525	33273.1	239048	23673	1921176	636116	12468549	278	991	4099755	1640604	16368519	644083	24932	1720671	615956	5754.07	574828	87	547829	389776	482.12	124		6	CPK152	SBY156	100	-
		B02	49664	1852731	633019	24579.8	250372	23454	1.92388e+06	649520	12439286	261	907	4132754	1700801	16505548	627225	25262	1.69971e+06	602816	5397.26	576186	41	687475	294033	2476.53	1201		7	CPK152	SBY156	-	0.01
		B03	49621	1840482	629496	24595.4	238356	23566	1.91234e+06	646493	12115987	269	929	4142710	1673758	16291432	655388	25058	1.68521e+06	597505	4628.65	559928	68	600759	251034	1105.01	151.5		8	CPK152	SBY156	-	0.1
		B04	49734	1809420	621849	18267.5	245254	23379	1889968	648347	12143729	258	714	4.09198e+06	1708192	16367796	607952	25557	1660414	589713	4380.88	551784	84	614457	276179	723.41	127		9	CPK152	SBY156	-	1
		B05	49635	1848691	636955	25752.9	234627	23636	1.94247e+06	664790	12545863	275	920	4.13045e+06	1680709	15972183	627757	24973	1663612	595598	4723.72	556619	106	584196	230668	485.68	74.5		10	CPK152	SBY156	-	10
	3	C01	49757	1944561	665634	6221370	2592	29500	1934640	647970	12677282	286	865	4377293	1778919	17407344	705280	19271	1918658	675105	5519.22	660637	121	557062	289705	403.78	78		11	CPK152	SBY156	-	100
		C02	49717	1929098	657490	6.16518e+06	2566	29389	1948916	662733	12723751	281	768	4.25521e+06	1740752	15518548	706971	19478	1.83477e+06	628933	4788.4	622890	82	681688	178989	1028.71	335.5		12	CPK152	SBY156	0.01	0.01
		C03	49736	1.90263e+06	643704	5193862	2221	29413	1927427	661552	12557034	279	642	4.28203e+06	1.74376e+06	16279138	716114	19491	1803503	599339	4008.18	607977	190	487701	243571	288.94	93.5		13	CPK152	SBY156	0.1	0.1
		C04	49757	1886856	645057	1.81165e+06	2958	28913	1915224	658442	12221746	284	785	4285605	1771425	15884154	708491	19950	1768006	605870	3994.33	594262	109	408643	209323	300.9	79		14	CPK152	SBY156	1	1
		C05	49617	1937324	671275	6.27118e+06	2034	29598	1959837	673612	12659298	299	928	4.48632e+06	1810598	16078994	707582	18816	1.80956e+06	646005	3822.49	618126	275	459733	226895	219.99	55		15	CPK152	SBY156	10	10
	4	D01	49725	2021370	696615	10434646	505	39229	1957306	655095	12806063	289	444	4.88091e+06	2033042	16130363	1.17357e+06	9835	2415467	913747	4917.97	962448	217	503236	228439	366.64	83		16	CPK152	SBY156	100	100
		D02	49746	1.99434e+06	697220	10582112	459	40118	1.92795e+06	653950	12578054	276	484	5561251	2.30235e+06	17696322	1295676	8997	2612540	1024624	5703.65	1084842	147	519248	262865	461.42	69
		D03	49775	2000013	702650	11153976	427	42201	1966278	679018	12727863	290	385	5312380	2167755	15894853	1231537	7081	2332516	893386	3662.82	895115	108	561576	235733	416.65	98.5
		D04	49789	2138178	759811	8.04963e+06	1028	32391	1944015	665809	12506972	283	883	5342972	2252518	16038179	1354193	16474	2.72041e+06	1036617	8062.33	1.17479e+06	41	597022	307804	2203.21	696
		D05	49778	2.03814e+06	715976	11310019	462	41589	2001027	689257	13117193	308	377	5103834	2023689	15427391	1111993	7654	2346428	886285	3542.58	897819	158	520934	240043	474.91	125
	5	E01	49765	2005280	687911	11335623	414	42707	1952151	656351	12823734	292	334	5.59122e+06	2360124	16818534	1.4917e+06	6506	2.56715e+06	977954	3455.6	1089578	218	526878	282153	505.83	148.5
		E02	49763	2011466	700952	11479397	383	43250	1.96319e+06	676834	12835216	278	335	5219699	2221668	14930127	1449919	5977	2493466	910037	1963.88	1035800	201	572859	254873	488.79	115
		E03	49660	1.98416e+06	695960	11657620	355	44425	1950803	673727	12710306	283	249	5545849	2419819	15909566	1572261	4590	2.5442e+06	987590	1919.57	1060791	396	459737	228431	289.28	51
		E04	49760	1990033	698673	11925552	364	45392	1956158	676830	12791076	296	242	5500772	2300610	15921252	1402279	4015	2586800	1014096	2050.81	1076409	111	535070	223325	507.74	98
		E05	49762	2.01324e+06	713188	11929477	374	45132	1.97612e+06	687604	12838186	301	273	5165674	2254264	15429838	1347360	4222	2.61438e+06	1022643	1793.56	1101455	135	456730	189538	584.53	241
	6	F01	49809	2027287	710120	11595181	393	43499	1967427	677808	12902695	286	305	5571193	2302579	14950882	1507231	5932	2.69692e+06	1036435	3940.39	1205685	73	630976	235624	2059.88	855
		F02	49780	1.95365e+06	684462	11615664	322	45338	1916351	659492	12433277	259	289	5444508	2326903	16439916	1522622	3995	2932848	1191343	1614.38	1341559	158	490778	181870	1029.63	180.5
		F03	49789	1989337	696930	11894332	347	45665	1954713	677049	12708647	286	256	5270019	2.22206e+06	15229130	1.39789e+06	3707	2617590	1020890	616.59	1115804	161	502019	249057	535.67	109
		F04	49793	1985190	699449	11856125	336	45540	1.94194e+06	672116	12639063	274	314	6.46331e+06	2.67222e+06	17461668	1.90033e+06	3834	3167007	1264561	2005.72	1472773	105	564392	237733	1635.39	539
		F05	49764	1.99618e+06	705244	12177151	338	46317	1964725	684159	12811811	289	234	5525324	2361964	16721192	1488426	3059	2914111	1170310	222.45	1287393	154	485932	261510	418.64	86
	7	G01	49647	1855601	634492	16287.8	256824	22724	1963015	670720	12762561	283	763	4306599	1725914	17440032	627598	26120	1.68661e+06	597501	4862.55	566220	40	703464	214052	3176.55	1915
		G02	49626	1.86616e+06	640352	16605.9	264722	22613	1955124	664362	12728557	288	881	4297875	1760271	16871810	642870	26109	1712233	606410	4683.23	570824	23	614856	371224	3119.39	1029
		G03	49599	1871863	648904	17168	262690	22979	1960493	675685	12769711	286	891	4300420	1701511	16298026	633341	25677	1710095	615187	4100.39	580020	52	572622	221887	1732.7	510
		G04	49492	1.87509e+06	651575	16145.7	274512	22622	1965101	674202	12750924	283	912	4257920	1701984	16789766	623280	25915	1714369	619650	4236.65	582031	43	433854	222630	1491.01	456
		G05	49513	1844023	636862	15523	271871	22666	1940034	662559	12556086	268	852	4395836	1.71042e+06	16976868	641100	25953	1687402	605724	4308.05	573028	42	435960	276625	1367.56	152
	8	H01	49597	1841930	636655	11973.7	294584	21541	1940770	668467	12532130	289	636	4296055	1746538	18297414	654683	27387	1713862	608337	4074.23	581464	33	740492	177132	3219.92	1587
		H02	49587	1846650	637008	11087.2	304778	21225	1947258	671604	12625934	299	620	4.25678e+06	1.67642e+06	15235657	684792	27707	1706908	606661	3880.97	580648	35	579211	322233	3085.88	1213
		H03	49577	1838416	642382	9878.01	298204	21289	1945786	675114	12350174	290	608	4355380	1.68742e+06	16225108	648570	27646	1701853	613816	3139.14	576161	34	669870	286280	2780.56	1371
		H04	49522	1.84152e+06	645266	10495.3	301504	21198	1974701	692208	12956223	280	628	4.38517e+06	1.75354e+06	16833348	625284	27651	1678296	607106	3471.66	574588	45	569951	272133	2626.81	610
		H05	49547	1826607	638098	10113.1	296812	21448	1935269	666524	12522826	294	638	4287877	1636105	14723514	678740	27402	1.68344e+06	612558	3236.55	575810	59	483546	294429	1495.31	220
	9	A06	49551	1875021	660380	10722.9	306389	21248	1.98568e+06	686314	12917025	302	705	4411356	1703601	15837186	669969	27515	1736619	636048	3667.27	592921	83	468142	268009	722.4	150
		A07	49503	1860432	655713	10634.8	305339	21287	1981080	687010	12855472	299	686	4311318	1708758	14834827	635645	27468	1.70835e+06	628747	3597.94	584590	62	561506	279523	1116.69	223.5
		A08	49532	1.92378e+06	687042	11466.6	319161	21592	2038339	718731	13690765	329	804	4.75147e+06	1908986	18251344	756372	27067	1773042	655110	3595.52	618737	69	406229	324621	1256.02	201
		A09	49625	1867632	668864	8949.02	325368	20697	2000280	708955	13250735	319	648	4.29552e+06	1743255	16708998	696846	28210	1.7137e+06	635702	3025.31	601651	70	444931	310879	1086.39	129.5
		A10	49507	1913962	689317	9293.07	338157	20599	2029128	724587	13756577	340	839	4491685	1838884	17642644	686800	28018	1760138	656028	3054.46	625200	51	558681	301780	1224.08	482
	10	B06	49609	1842174	649969	11364.6	288917	21738	1.95779e+06	679840	12472966	326	677	4330914	1790408	16142982	649676	27165	1692748	622087	3517.92	572915	29	542801	288077	1979.21	799
		B07	49602	1859459	662153	11624.4	291196	21857	1969092	688169	12827071	335	736	4.49082e+06	1.83878e+06	17040060	655796	26954	1708429	635450	3594.21	584022	55	634597	282480	1863.7	338
		B08	49619	1855522	663512	10534.3	307711	21609	1963733	691260	12904001	335	726	4484834	1918347	18221060	679842	27239	1702635	634937	3154.62	591987	45	624549	340197	2206.24	180
		B09	49605	1846389	656970	9661.6	310186	21218	1969231	689257	12760488	343	704	4657443	1902926	17813286	655921	27644	1.68864e+06	628750	3002.74	585188	39	541288	288439	1637.13	918
		B10	49561	1834440	653957	8967.76	303789	21627	1951171	678915	12646470	331	694	4377996	1798099	16831172	678332	27202	1.68447e+06	629322	2496.33	584071	38	565548	342618	1723.93	385
	11	C06	49817	1834979	625626	5298.49	486122	9276	2.32736e+06	592879	6970887	2361	286	4.95147e+06	1952288	21475096	628132	40148	1698962	625812	3900.36	577339	107	462998	225724	567.25	156
		C07	49735	1844521	634308	5896.04	489173	9583	2376274	619507	10523164	2433	357	5632659	2157930	24516224	628388	39671	1708429	632773	4421.47	584877	124	500034	234413	697.56	156.5
		C08	49805	1868491	644331	5011.88	485826	10389	2524253	773081	16282710	2205	330	6860545	2884787	41319432	630542	39006	1.71047e+06	634840	3515.09	590787	80	448651	284466	761.2	303.5
		C09	49771	1919480	670383	5650.99	467461	12037	2683213	930241	19206162	1804	474	7.23193e+06	3.18375e+06	44553976	652820	37182	1.72584e+06	643320	3752.66	594128	78	474288	328837	1351.95	195
		C10	49735	1884115	659937	4933.62	481595	10823	2687578	933028	19244512	1963	426	7068685	3088680	44439748	608397	38438	1712567	639096	3309.67	594331	48	474059	289962	1306.72	380.5
	12	D06	49598	1886614	654722	22519.7	249530	23361	1978693	681155	13007723	303	1068	4.2871e+06	1.77465e+06	16704240	680648	25108	1.69525e+06	611948	4166.62	572162	61	527632	256895	612.58	333
		D07	49615	1860846	649415	21276.5	254137	23251	1937443	664703	12387463	285	1054	4463709	1854581	17341932	680994	25272	1.69154e+06	618222	4271.37	574932	38	725872	278498	1364.1	426.5
		D08	49522	1892106	674872	20037.5	283868	22708	1949315	677079	12752566	286	1138	4.57969e+06	1867897	17101564	730468	25597	1769087	653058	4524.31	618877	79	430540	306728	584.23	175
		D09	49568	1.91674e+06	685220	17069.2	292950	22416	1970780	686308	12887032	303	1279	4634862	1933183	17303320	742244	25823	1787027	662905	3860.15	625748	50	619790	367430	2432.22	1092
		D10	49555	1904209	682112	14589.5	295180	22224	1973345	687641	13014306	312	1178	4437031	1878007	18006068	708606	26067	1762744	656484	3480.62	620084	86	513892	276918	916.79	153
	13	E06	49718	1.95224e+06	686560	6.76616e+06	1720.5	30678	1970762	683090	12673406	310	890	4.63106e+06	1920498	16603365	781162	18028	1.83049e+06	666022	4087.58	642758	122	465764	232572	763.87	92
		E07	49702	1.99864e+06	716222	358211	3552.5	27653	1943913	668168	12599649	286	1209	4666174	1960774	17087142	876891	20770	2056999	764808	5181.02	762678	70	450220	241804	661.52	175
		E08	49702	1976056	704690	6.74193e+06	1884.5	30180	1.97768e+06	687420	12862032	312	957	4574326	1903192	17385590	786329	18456	1895610	710298	3825.51	684006	109	530646	280814	822.11	204
		E09	49706	1.992e+06	722195	6144407	2380	29503	1975502	692862	12828605	315	1083	4719522	1991176	16981774	831805	19043	1963800	743376	3541.95	724586	77	478996	218302	961.78	115
		E10	49676	2.03663e+06	745146	231736	3920	27014	1975830	696156	13010212	312	1225	4728484	1995784	17264532	891212	21374	2.1019e+06	791238	3761.97	797156	63	614779	272818	1847.47	615
	14	F06	49785	2011873	714928	11063911	462	41682	1963090	680824	12719775	307	472	5554737	2342144	16798264	1.35795e+06	7531	2512370	995071	3441.51	1024364	100	546746	263052	1163.75	252
		F07	49764	2.05465e+06	737936	10299817	530.5	38534	1.9588e+06	680072	12707176	286	685	5231694	2180642	16323949	1372684	10366	2819715	1119297	4102.25	1244793	179	471723	249383	841.71	66
		F08	49741	2197268	794265	7607251	1442	30841	1958104	684109	12336959	283	1292	5527584	2.36906e+06	17786308	1440018	17531	2795008	1059412	6556.28	1255769	77	611591	294396	1857.83	1071
		F09	49765	2197095	795393	7.65822e+06	1439	30895	1954899	689178	12385800	290	1263	5763488	2438751	17690294	1498350	17532	2807164	1055103	5960.16	1269075	75	651977	298915	1227.06	759
		F10	49791	2065035	761534	11022251	531	39737	1987570	711259	13154471	316	644	5.60625e+06	2401094	18266468	1399156	9275	2775214	1108742	2282.8	1241810	135	518399	301450	976.05	158
	15	G06	49789	2074460	738313	11796990	499	44397	2015706	701388	12847111	382	642	6675838	3.056e+06	24700828	1.5317e+06	4637	2924759	1171146	761.47	1333689	113	582823	306068	693.43	207
		G07	49776	2423823	865584	6.29257e+06	3539.5	29120	2042111	710825	12775621	385	2034	6.79618e+06	2986358	24646430	1.71881e+06	18495	2929960	1054540	5044.19	1369867	127	525647	279501	1349.88	258
		G08	49789	2410852	861342	6415154	3455	29453	2023948	705890	12709562	387	2110	7067029	3.16907e+06	25928714	1841978	18104	2.92399e+06	1051316	4528.01	1390108	122	532328	287152	1489.95	488.5
		G09	49804	2.42399e+06	871534	6.35328e+06	3554.5	29426	2040397	705272	12775878	406	2049	6956582	3046819	24959210	1814378	18238	2.95271e+06	1.07362e+06	4720.56	1.42415e+06	91	568221	268081	2011.75	867
		G10	49786	2.35077e+06	855378	7824076	2250	31388	2013532	706244	12739399	383	1670	6.95824e+06	3.07685e+06	24179788	1.86848e+06	16598	2.99908e+06	1.11042e+06	2652.16	1.46259e+06	130	527035	220012	1441.18	421
	16	H06	49935	2997565	1151753	226497	3218	36300	2747312	985466	20276108	1811.5	716	9548876	4.52407e+06	52377296	1843049	12724	3385913	1.3421e+06	681.43	1691621	195	592654	324515	1591.29	555
		H07	49919	2991361	1070522	19340.4	544673	22085	2741451	959359	19569870	1796	777	8708713	3820637	46965732	1761275	26898	3.06122e+06	1.09499e+06	2847.9	1.49032e+06	159	480462	295302	1242.48	235
		H08	49921	2997752	1091482	96427.2	4904	26959	2726946	946250	19787612	1908	689	8821858	4070041	49270528	1689955	21891	3162755	1163532	1869.46	1569646	382	395216	299780	670.56	122
		H09	49939	3070864	1145451	130252	4078	30200	2756913	954764	20301610	1994	783	9612289	4527259	51085528	2048821	18765	3293019	1256523	455.87	1689128	191	540678	324994	2312.29	523
		H10	49933	3119468	1147279	20269.3	496645	23180	2.82297e+06	1008276	20981288	1976.5	753	9259209	4007176	47632688	1873495	25841	3195456	1185972	1401.05	1633651	159	513000	294537	1510.15	349

[truncated: 7 more sheets: Fig5E, Fig5F, Fig5G, Suppl. Fig. 1C, Suppl. Fig. 1D, Suppl. Fig. 1E, Suppl. Fig. 2]
